# Supplementary material for: k-mer manifold approximation and projection for visualizing DNA sequences
Source: Genome Res. 2025 May;35(5):1234–46. doi: 10.1101/gr.279458.124 (PMC12047656; doi:10.1101/gr.279458.124)
Supplement: Supplement 7 [file Supplemental_code.zip]

Archive with 99 entries (86 files):
- __MACOSX/
- __MACOSX/Supplemental code/
- __MACOSX/Supplemental code/._.DS_Store
- __MACOSX/Supplemental code/._kmap_pacakge
- __MACOSX/Supplemental code/._script
- __MACOSX/Supplemental code/kmap_pacakge/
- __MACOSX/Supplemental code/kmap_pacakge/._.DS_Store
- __MACOSX/Supplemental code/kmap_pacakge/._.gitignore
- __MACOSX/Supplemental code/kmap_pacakge/._env.yml
- __MACOSX/Supplemental code/kmap_pacakge/._environment.yml
- __MACOSX/Supplemental code/kmap_pacakge/._kmap_cartoon.gif
- __MACOSX/Supplemental code/kmap_pacakge/._LICENSE
- __MACOSX/Supplemental code/kmap_pacakge/._pyproject.toml
- __MACOSX/Supplemental code/kmap_pacakge/._README.md
- __MACOSX/Supplemental code/kmap_pacakge/._requirements.txt
- __MACOSX/Supplemental code/kmap_pacakge/._src
- __MACOSX/Supplemental code/kmap_pacakge/._tests
- __MACOSX/Supplemental code/kmap_pacakge/src/
- __MACOSX/Supplemental code/kmap_pacakge/src/._.DS_Store
- __MACOSX/Supplemental code/kmap_pacakge/src/._kmap
- __MACOSX/Supplemental code/kmap_pacakge/src/kmap/
- __MACOSX/Supplemental code/kmap_pacakge/src/kmap/._cli.py
- __MACOSX/Supplemental code/kmap_pacakge/src/kmap/._default_config.toml
- __MACOSX/Supplemental code/kmap_pacakge/src/kmap/._default_motif_def_table.csv
- __MACOSX/Supplemental code/kmap_pacakge/src/kmap/._kmer_count.py
- __MACOSX/Supplemental code/kmap_pacakge/src/kmap/._motif_discovery.py
- __MACOSX/Supplemental code/kmap_pacakge/src/kmap/._taichi_core.py
- __MACOSX/Supplemental code/kmap_pacakge/src/kmap/._util.py
- __MACOSX/Supplemental code/kmap_pacakge/src/kmap/._visualization.py
- __MACOSX/Supplemental code/kmap_pacakge/src/kmap/.___init__.py
- __MACOSX/Supplemental code/kmap_pacakge/src/kmap/.___main__.py
- __MACOSX/Supplemental code/kmap_pacakge/tests/
- __MACOSX/Supplemental code/kmap_pacakge/tests/._inimotif.py
- __MACOSX/Supplemental code/kmap_pacakge/tests/._kmap_tests.py
- __MACOSX/Supplemental code/kmap_pacakge/tests/._test.fa
- __MACOSX/Supplemental code/kmap_pacakge/tests/._test_kmer_count.py
- __MACOSX/Supplemental code/kmap_pacakge/tests/.___init__.py
- __MACOSX/Supplemental code/script/
- __MACOSX/Supplemental code/script/._1_cal_similarity.sh
- __MACOSX/Supplemental code/script/._1_cal_simlarity_kmap_meme.py
- __MACOSX/Supplemental code/script/._1_chipseq_exp_dem.ipynb
- __MACOSX/Supplemental code/script/._1_ht_selex_dreme_streme.sh
- __MACOSX/Supplemental code/script/._1_ht_selex_kmap.sh
- __MACOSX/Supplemental code/script/._1_ht_selex_meme.sh
- __MACOSX/Supplemental code/script/._1_run_plot.sh
- __MACOSX/Supplemental code/script/._2_Chipseq_standard.sh
- __MACOSX/Supplemental code/script/._2_co_occurence_fig.py
- __MACOSX/Supplemental code/script/._2_expression_level_EWS.py
- __MACOSX/Supplemental code/script/._2_split_pro_enh_pipline.r
- __MACOSX/Supplemental code/script/._3_ge_align.sh
- __MACOSX/Supplemental code/script/._3_kmap_ge.py
- Supplemental code/
- Supplemental code/.DS_Store
- Supplemental code/kmap_pacakge/
- Supplemental code/kmap_pacakge/.DS_Store
- Supplemental code/kmap_pacakge/.gitignore
- Supplemental code/kmap_pacakge/env.yml
- Supplemental code/kmap_pacakge/environment.yml
- Supplemental code/kmap_pacakge/kmap_cartoon.gif
- Supplemental code/kmap_pacakge/LICENSE
- Supplemental code/kmap_pacakge/pyproject.toml
- Supplemental code/kmap_pacakge/README.md
- Supplemental code/kmap_pacakge/requirements.txt
- Supplemental code/kmap_pacakge/src/
- Supplemental code/kmap_pacakge/src/.DS_Store
- Supplemental code/kmap_pacakge/src/kmap/
- Supplemental code/kmap_pacakge/src/kmap/cli.py
- Supplemental code/kmap_pacakge/src/kmap/default_config.toml
- Supplemental code/kmap_pacakge/src/kmap/default_motif_def_table.csv
- Supplemental code/kmap_pacakge/src/kmap/kmer_count.py
- Supplemental code/kmap_pacakge/src/kmap/motif_discovery.py
- Supplemental code/kmap_pacakge/src/kmap/taichi_core.py
- Supplemental code/kmap_pacakge/src/kmap/util.py
- Supplemental code/kmap_pacakge/src/kmap/visualization.py
- Supplemental code/kmap_pacakge/src/kmap/__init__.py
- Supplemental code/kmap_pacakge/src/kmap/__main__.py
- Supplemental code/kmap_pacakge/tests/
- Supplemental code/kmap_pacakge/tests/inimotif.py
- Supplemental code/kmap_pacakge/tests/kmap_tests.py
- Supplemental code/kmap_pacakge/tests/test.fa
- Supplemental code/kmap_pacakge/tests/test_kmer_count.py
- Supplemental code/kmap_pacakge/tests/__init__.py
- Supplemental code/script/
- Supplemental code/script/1_cal_similarity.sh
- Supplemental code/script/1_cal_simlarity_kmap_meme.py
- Supplemental code/script/1_chipseq_exp_dem.ipynb
- Supplemental code/script/1_ht_selex_dreme_streme.sh
- Supplemental code/script/1_ht_selex_kmap.sh
- Supplemental code/script/1_ht_selex_meme.sh
- Supplemental code/script/1_plot_kmap_umap_mds_tsne_pca.py
- Supplemental code/script/1_run_plot.sh
- Supplemental code/script/1_submmit_job.sh
- Supplemental code/script/2_Chipseq_standard.sh
- Supplemental code/script/2_co_occurence_fig.py
- Supplemental code/script/2_expression_level_EWS.py
- Supplemental code/script/2_run_kmap.sh
- Supplemental code/script/2_split_pro_enh_pipline.r
- Supplemental code/script/3_ge_align.sh
- Supplemental code/script/3_kmap_ge.py
