# Supplementary material for: k-mer manifold approximation and projection for visualizing DNA sequences
Source: Genome Res. 2025 May;35(5):1234–46. doi: 10.1101/gr.279458.124 (PMC12047656; doi:10.1101/gr.279458.124)
Supplement: Supplement 7 [file Supplemental_code.zip › Supplemental code/kmap_pacakge/src/kmap/default_motif_def_table.csv]

kmer_len	max_ham_dist	p_uniform	ratio_mu	ratio_std
3	0	0.015625
4	0	0.00390625
5	0	0.000976563	1	0.10140962
6	1	0.004882813	1	0.04641315
7	1	0.001403809	1	0.08646003
8	2	0.004241943	1	0.04864974
9	2	0.001346588	1	0.08605892
10	3	0.00350666	1	0.0534363
11	3	0.001188517	1	0.09138465
12	4	0.00278157	1	0.05997705
13	5	0.005649343	1	0.04208481
14	5	0.002154179	1	0.06800379
15	6	0.004193015	1	0.04876416
16	6	0.001644466	1	0.07773227
17	7	0.003100779
18	7	0.005421779
19	8	0.002288429
20	8	0.003942142
