# Supplementary material for: k-mer manifold approximation and projection for visualizing DNA sequences
Source: Genome Res. 2025 May;35(5):1234–46. doi: 10.1101/gr.279458.124 (PMC12047656; doi:10.1101/gr.279458.124)
Supplement: Supplement 7 [file Supplemental_code.zip › Supplemental code/kmap_pacakge/src/kmap/motif_discovery.py]

import matplotlib.pyplot as plt

from .kmer_count import (comp_kmer_hash_taichi, count_uniq_hash, merge_revcom,
                                 cal_hamming_dist, revcom_hash, mask_input, proc_input,
                                 init_motif_def_dict, mask_ham_ball, hash2kmer, kmer2hash,
                                 cal_hamming_dist_head, cal_hamming_dist_tail, dna2arr,
                                 reverse_complement, get_hash_dtype, FileNameDict,
                                 gen_motif_def_dict, get_invalid_hash, remove_duplicate_hash_per_seq, MotifDef)
from .util import _align_conseq, plot_cooccurrence_network, plot_co_occur_motif_locations

import numpy as np
import pickle
from scipy.stats import norm, gaussian_kde
from typing import List, Tuple
import warnings
import taichi as ti

import csv
from pathlib import Path
from Bio import SeqIO
import gzip
import tomllib
import logomaker
import pandas as pd
import click
from importlib.resources import files, as_file


@click.command(name="scan_motif")
@click.option(
    '--res_dir',
    type=str,
    help='Result directory for storing all outputs',
    required=True
    )
@click.option(
    '--gpu_mode',
    type=bool,
    default=False,
    help='if GPU is available',
    required=False
    )
@click.option(
    '--debug',
    type=bool,
    default=False,
    help='display debug information.',
    required=False
    )
def scan_motif(res_dir: str, gpu_mode=False, debug=False):
    if gpu_mode:
        ti.init(arch=ti.cuda, default_ip=ti.i64)
    _scan_motif(res_dir, debug)


@click.command(name="draw_logo")
@click.option(
    '--cnt_mat_numpy_file',
    type=str,
    help='count matrix file',
    required=True
    )
@click.option(
    '--output_fig_file',
    type=str,
    default="motif_logo.png",
    help='output figure file name.',
    required=False
    )
def draw_logo(cnt_mat_numpy_file: str, output_fig_file=None):
    _draw_logo(cnt_mat_numpy_file, output_fig_file)


@click.command(name="ex_hamball")
@click.option(
    '--res_dir',
    type=str,
    help='Result directory for storing all outputs',
    required=True
    )
@click.option(
    '--conseq',
    type=str,
    help='the consensus sequence',
    required=True
    )
@click.option(
    '--return_type',
    type=str,
    help='output file form, can be ["hash" | "kmer" | "matrix"]',
    required=True
    )
@click.option(
    '--output_file',
    type=str,
    help='output file name, including the suffix',
    required=True
    )
@click.option(
    '--max_ham_dist',
    type=int,
    default=-1,
    help='The radius of the Hamming ball. -1 means taking the radius from motif_def_table.csv',
    required=False
    )
def ex_hamball(res_dir: str, conseq: str, return_type: str, output_file: str,
               max_ham_dist: int=-1):
    _ex_hamball(res_dir, conseq, return_type, output_file, max_ham_dist)


@click.command(name="check_motif_co_occurence")
@click.option(
    '--input_fasta_file',
    type=str,
    help='Input FASTA file',
    required=True
    )
@click.option(
    '--motif1',
    type=str,
    help='First motif sequence',
    required=True
    )
@click.option(
    '--motif2',
    type=str,
    help='Second motif sequence',
    required=True
    )
@click.option(
    '--max_ham_dist1',
    type=int,
    help='Maximum Hamming distance for first motif',
    required=True
    )
@click.option(
    '--max_ham_dist2',
    type=int,
    help='Maximum Hamming distance for second motif',
    required=True
    )
@click.option(
    '--output_dir',
    type=str,
    help='Output directory',
    required=True
    )
@click.option(
    '--revcom_mode',
    type=bool,
    default=True,
    help='Consider reverse complements',
    required=False
    )
def check_motif_co_occurence(input_fasta_file: str, motif1: str, motif2: str, max_ham_dist1: int, max_ham_dist2: int, output_dir: str, revcom_mode: bool):
    input_fasta_path = Path(input_fasta_file)
    assert input_fasta_path.exists()

    output_dir_path = Path(output_dir)
    if not output_dir_path.exists():
        output_dir_path.mkdir(parents=True)

    conseq_list = [motif1, motif2]
    max_hamdist_list = [max_ham_dist1, max_ham_dist2]
    occurence_file = output_dir_path / "user_motif_occurence.csv"

    get_user_motif_occurence_file(input_fasta_path, conseq_list, max_hamdist_list, occurence_file, revcom_mode)

    co_occur_mat, loc_dist_mat, loc_dist_dict = get_motif_co_occurence_mat(occurence_file, len(conseq_list))
    info_str = ""
    if np.any(co_occur_mat):
        co_occur_freq = co_occur_mat[0][1] * 2 / (co_occur_mat[0][0] + co_occur_mat[1][1])
        info_str = f"co_occur_freq={co_occur_freq*100:.2f}%"
        draw_motif_distance_distribution(output_dir_path, loc_dist_dict, conseq_list)

    co_occur_plot_file = output_dir_path / f"co_occur_plot_m0_m1.pdf"
    plot_co_occur_motif_locations(occurence_file, 0, 1, co_occur_plot_file, conseq_list, info_str=info_str)


def write_lines(str_list: List, outfile: str|Path):
    with open(outfile, 'w+') as fh:
        for line in str_list:
            fh.write(line + "\n")


def _scan_motif(res_dir: str, debug=False):
    # load config file
    config_file_name = FileNameDict["config_file"] # config.toml
    config_file_path = Path(res_dir) / config_file_name

    motif_def_file = FileNameDict["motif_def_file"] # motif_def_table.csv
    motif_def_file_path = Path(res_dir) / motif_def_file

    proc_fasta_file = FileNameDict["processed_fasta_file"] # input.bin.pkl
    proc_fasta_file_path = Path(res_dir) / proc_fasta_file

    assert config_file_path.exists()
    assert motif_def_file_path.exists()
    assert proc_fasta_file_path.exists()

    # load config and motif_def files
    with open(config_file_path, "rb") as fh:
        config_dict = tomllib.load(fh)
    motif_def_dict = gen_motif_def_dict(config_dict, debug=debug)
    min_k = config_dict["kmer_count"]["min_k"]
    max_k = config_dict["kmer_count"]["max_k"]
    revcom_mode = config_dict["kmer_count"]["revcom_mode"]
    rep_mode = config_dict["general"]["repetitive_mode"]

    mask_noise_seq_list = []
    if config_dict["motif_discovery"]["noise_kmer_file"] != "None":
        noise_kmer_file = config_dict["motif_discovery"]["noise_kmer_file"]
        assert Path(noise_kmer_file).exists()
        with open(Path(noise_kmer_file), "r") as fh:
            for line in fh:
                line = line.strip()
                if len(line) > 0:
                    mask_noise_seq_list.append(line)

    with open(proc_fasta_file_path, "rb") as fh:
        seq_np_arr = pickle.load(fh)

    # mask user provided noise sequences from the input sequence
    if len(mask_noise_seq_list) > 0:
        max_ham_dist_list = [0 for _ in mask_noise_seq_list]
        seq_np_arr = mask_ham_ball(seq_np_arr, motif_def_dict, mask_noise_seq_list, max_ham_dist_list)

    # get the number of sequences in the input
    boarder_pkl_file = Path(res_dir) / FileNameDict["processed_fasta_seqboarder_file"]
    with open(boarder_pkl_file, "rb") as fh:
        boarder_mat = pickle.load(fh)  # n_seq x 2
    n_all_seq = len(boarder_mat)

    # load necessary parameters
    top_k = config_dict["motif_discovery"]["top_k"]
    n_trial = config_dict["motif_discovery"]["n_trial"]
    save_kmer_cnt_flag = config_dict["motif_discovery"]["save_kmer_cnt_flag"]
    orig_seq_np_arr = seq_np_arr.copy()
    candidate_conseq_list = []

    if save_kmer_cnt_flag:
        kmer_count_dir = Path(res_dir) / FileNameDict["kmer_count_dir"]
        if not kmer_count_dir.exists():
            kmer_count_dir.mkdir()

    # candidate motif sequences
    candidate_conseq_file = Path(res_dir) / FileNameDict["candidate_conseq_file"]
    if candidate_conseq_file.exists():
        print(f"{candidate_conseq_file} already exist, re-use it.")
    else:
        # motif discovery
        store_conseq_occur_info_flag = config_dict["motif_discovery"]["store_conseq_occur_info_flag"]

        if store_conseq_occur_info_flag:
            res = ["kmer_len,conseq_hash,conseq,conseq_rc,hamball_proportion,"
               "hamball_ratio,log10_p_value,n_motif_reads,n_all_reads,motif_reads_prop,motif_occurrence,motif_occurrence_per_motif_read"]
        else:
            res = ["kmer_len,conseq_hash,conseq,conseq_rc,hamball_proportion,"
                   "hamball_ratio,log10_p_value"]

        for kmer_len in range(min_k, max_k + 1):
            seq_np_arr[:] = orig_seq_np_arr[:]
            p_uniform_k = motif_def_dict[kmer_len].p_uniform
            max_ham_dist = motif_def_dict[kmer_len].max_ham_dist
            ratio_mu = motif_def_dict[kmer_len].ratio_mu
            ratio_std = motif_def_dict[kmer_len].ratio_std
            ratio_cutoff = motif_def_dict[kmer_len].ratio_cutoff

            kmer_cnt_file = Path(res_dir) / FileNameDict[
                "kmer_count_dir"] / f"k{kmer_len}.pkl"  # [kmer_len, uniq_kh_arr, uniq_kh_cnt_arr]
            boarder_pkl_file = Path(res_dir) / FileNameDict["processed_fasta_seqboarder_file"]
            consensus_kh_dict = find_motif(seq_np_arr, kmer_len, max_ham_dist, p_uniform_k,
                                           ratio_mu, ratio_std, ratio_cutoff,
                                           top_k, n_trial,
                                           revcom_mode,
                                           rep_mode,
                                           save_kmer_cnt_flag=save_kmer_cnt_flag,
                                           kmer_cnt_pkl_file=kmer_cnt_file,
                                           boarder_pkl_file=boarder_pkl_file,
                                           debug=debug)  # snp_np_arr are mutated in find_motif()
            if debug:
                print(f"filtered consensus kmers when k = {kmer_len}")

            tmp_candidate_conseq_list = [hash2kmer(kh, kmer_len) for kh in consensus_kh_dict]
            input_fasta_file = Path(config_dict["general"]["input_fasta_file"])

            # search all consensus sequences first and store intermediate results
            if store_conseq_occur_info_flag:
                tmp_occurence_file = Path(res_dir) / FileNameDict["kmer_count_dir"] / f"k{kmer_len}.motif_occurence.csv"
                gen_motif_occurence_file(tmp_candidate_conseq_list, motif_def_dict, input_fasta_file, tmp_occurence_file, revcom_mode)
            
            # generate information about consensus occurences
            for i, kmer_seq in enumerate(tmp_candidate_conseq_list):
                kh = kmer2hash(kmer_seq)
                prop, ratio, log10_p_value = consensus_kh_dict[kh]
                n_motif_seq, n_motif_occurrence = -n_all_seq, -n_all_seq
                if store_conseq_occur_info_flag:
                    n_motif_seq, n_motif_occurrence = get_motif_seq_num(tmp_occurence_file, i)

                motif_seq_prop = float(n_motif_seq)/n_all_seq
                motif_per_motif_seq = float(n_motif_occurrence)/n_motif_seq
                if debug:
                    print(
                        f'{hash2kmer(kh, kmer_len)} perc={prop * 100:0.5f}% '
                        f' hamball_ratio={ratio} log10_p_value={log10_p_value}'
                        f' {n_motif_seq= } {n_motif_occurrence= } {n_all_seq= }')
                if store_conseq_occur_info_flag:
                    res.append(f"{kmer_len},{kh},{kmer_seq},{reverse_complement(kmer_seq)},{prop:0.8f},"
                           f"{ratio:0.4f},{log10_p_value:0.4f},{n_motif_seq},{n_all_seq},"
                           f"{motif_seq_prop:0.4f},{n_motif_occurrence},{motif_per_motif_seq:0.2f}")
                else:
                    res.append(f"{kmer_len},{kh},{kmer_seq},{reverse_complement(kmer_seq)},{prop:0.8f},"
                               f"{ratio:0.4f},{log10_p_value:0.4f}")
                candidate_conseq_list.append(kmer_seq)
        print(f"kmer counting finished for k={min_k}...{max_k}. Candidate consensus sequences generated.")
        write_lines(res, candidate_conseq_file)

    # merge candidate motif sequences
    final_conseq_file = Path(res_dir) / FileNameDict["final_conseq_file"]
    if final_conseq_file.exists():
        with open(final_conseq_file, "r") as fh:
            final_conseq_list = fh.read().splitlines()
        print(f"{final_conseq_file} already exist, re-use it.")
    else:
        final_conseq_list = merge_consensus_seqs(candidate_conseq_list)
        write_lines(final_conseq_list, final_conseq_file)

    final_conseq_info_file = Path(res_dir) / FileNameDict["final_conseq_info_file"]
    if final_conseq_info_file.exists():
        print(f"{final_conseq_info_file} already exist, re-use it.")
    else:
        with open(final_conseq_file, "r") as fh:
            final_conseq_list = fh.read().splitlines()
        with open(candidate_conseq_file, "r") as fh:
            candidate_conseq_info_list = fh.read().splitlines()
        elements = candidate_conseq_info_list[0].split(",")
        elements[1] = elements[0]
        elements[0] = "motif_id"
        final_conseq_info_list = [",".join(elements)] # header
        motif_ind = 0
        for conseq in final_conseq_list:
            for line in candidate_conseq_info_list:
                if ","+conseq+"," in line:
                    elements = line.split(",")
                    elements[1] = elements[0]
                    elements[0] = str(motif_ind)
                    motif_ind += 1
                    final_conseq_info_list.append(",".join(elements))
                    continue
        write_lines(final_conseq_info_list, final_conseq_info_file)
        print("Final consensus sequences generated.")

        conseq_similarity_dir = Path(res_dir) / FileNameDict["conseq_similarity_dir"]
        if not conseq_similarity_dir.exists():
            conseq_similarity_dir.mkdir()
        _align_conseq(str(final_conseq_info_file), str(conseq_similarity_dir))

    # generate motif occurence file for final_conseq_list
    input_fasta_file = Path(config_dict["general"]["input_fasta_file"])
    occurence_file = Path(res_dir) / FileNameDict["motif_occurence_file"]
    gen_motif_occurence_file(final_conseq_list, motif_def_dict, input_fasta_file, occurence_file, revcom_mode)

    if config_dict["motif_discovery"]["motif_pos_density_flag"]:
        # output the motif kmer position distribution
        x_step = 0.01
        x_arr = np.arange(0, 1.0 + x_step, x_step)
        res = []
        n_motif_seq_arr = []
        out_fig_dir = Path(res_dir) / FileNameDict["motif_pos_density_plot_dir"]
        if not out_fig_dir.exists():
            out_fig_dir.mkdir()

        for i, conseq in enumerate(final_conseq_list):
            # unormalized density, sum approx equal to the number of input sequences that have the motif
            n_motif_seq, n_motif_occurrence, density_arr = get_motif_pos_density(
                occurence_file, i, len(conseq), x_step = x_step, x_arr = x_arr)
            n_motif_seq_arr.append(n_motif_seq)
            out_fig_path = out_fig_dir / f"motif{i}-pos.pdf"
            motif_seq_pct = float(n_motif_seq)*100/n_all_seq
            motif_rep_rate = float(n_motif_occurrence) / n_motif_seq
            title_str = (f"motif {i}: {conseq} RC={reverse_complement(conseq)}\n "
                         f"   motif_reads: {n_motif_seq}/{n_all_seq}={motif_seq_pct:.2f}%"
                         f" motif_per_read: {n_motif_occurrence}/{n_motif_seq}={motif_rep_rate:.2f}   ")
            _draw_motif_pos_density(title_str, x_arr, density_arr, out_fig_path)
            res.append(density_arr)
        res_mat = np.vstack(res)
        out_fig_path = out_fig_dir / f"motif_all_pos.pdf"
        _draw_motif_pos_density_all(x_arr, res_mat, final_conseq_list, n_motif_seq_arr, n_all_seq, out_fig_path)
        out_pkl_file_path = Path(res_dir) / FileNameDict["motif_pos_density_file"]
        with open(out_pkl_file_path, "wb") as fh:
            pickle.dump([x_arr, res_mat], fh)
        print("motif position distribution generated.")

    if config_dict["motif_discovery"]["motif_co_occurence_flag"]:
        # generate motif co-occurence matrix
        co_occur_dir = Path(res_dir) / FileNameDict["co_occur_dir"]
        if not co_occur_dir.exists():
            co_occur_dir.mkdir()
        co_occur_mat_file = co_occur_dir / FileNameDict["co_occur_mat_file"]
        co_occur_mat_norm_file = co_occur_dir /  FileNameDict["co_occur_mat_norm_file"]
        co_occur_distmat_file = co_occur_dir / FileNameDict["co_occur_dist_mat_file"]
        co_occur_dist_data_file = co_occur_dir / FileNameDict["co_occur_dist_data_file"]
        co_occur_network_cutoff = config_dict["motif_discovery"]["co_occur_cutoff"]
        co_occur_network_fig_file = co_occur_dir / FileNameDict["co_occur_network_fig"]
        if co_occur_mat_file.exists():
            print(f"{co_occur_mat_file}, re-use it!")
        else:
            co_occur_mat, loc_dist_mat, loc_dist_dict = get_motif_co_occurence_mat(occurence_file, len(final_conseq_list))
            co_sum_mat = np.diag(co_occur_mat) + np.diag(co_occur_mat).reshape((-1, 1))
            co_occur_norm_mat = 2 * co_occur_mat / co_sum_mat
            write_co_occurence_mat(co_occur_mat_file, co_occur_mat + 0.0, final_conseq_list)
            write_co_occurence_mat(co_occur_mat_norm_file, co_occur_norm_mat, final_conseq_list)
            write_co_occurence_mat(co_occur_distmat_file, loc_dist_mat, final_conseq_list)
            write_co_occurence_dist_arr(co_occur_dist_data_file, loc_dist_dict, final_conseq_list)
            draw_motif_distance_distribution(co_occur_dir, loc_dist_dict, final_conseq_list)
            plot_cooccurrence_network(co_occur_mat_norm_file, co_occur_distmat_file,
                                      co_occur_cutoff=co_occur_network_cutoff,
                                      output_file=co_occur_network_fig_file)
        
            for i in range(len(final_conseq_list)):
                for j in range(i+1, len(final_conseq_list)):
                    plot_co_occur_motif_locations(
                        occurence_file,
                        i, j,
                        co_occur_dir / f"co_occur_plot_m{i}_m{j}.pdf",
                        final_conseq_list,
                        info_str=f"co_occur_freq={co_occur_norm_mat[i][j]:.2f}"
                    )

        print("motif co-occurence matrix generated.")

    # sample kmers
    if config_dict["motif_discovery"]["sample_kmer_flag"] and not save_kmer_cnt_flag:
        print(f"kmers cannot be sampled when {save_kmer_cnt_flag=}, skip kmer sampling!")
    sample_kmer_pkl_file = Path(res_dir) / FileNameDict["sample_kmer_pkl_file"]
    sample_kmer_txt_file = Path(res_dir) / FileNameDict["sample_kmer_txt_file"]
    if sample_kmer_pkl_file.exists():
        print(f"sample kmer file {sample_kmer_pkl_file} exists, skip sampling!")
    elif config_dict["motif_discovery"]["sample_kmer_flag"] and save_kmer_cnt_flag:
        n_total_sample = config_dict["motif_discovery"]["n_total_sample"]
        n_motif_sample = config_dict["motif_discovery"]["n_motif_sample"]
        kmer_count_dir = Path(res_dir) / FileNameDict["kmer_count_dir"]
        kmer_len = max([len(conseq) for conseq in final_conseq_list])
        (samp_kh_arr, samp_cnts, samp_label_arr, conseq_list) \
            = sample_disp_kmer(final_conseq_list, kmer_len, motif_def_dict,
                kmer_count_dir=kmer_count_dir, n_total_sample = n_total_sample,
                n_motif_kmer = n_motif_sample, revcom_mode = revcom_mode)

        with open(sample_kmer_pkl_file, "wb") as fh:
            pickle.dump([samp_kh_arr, samp_cnts, samp_label_arr, conseq_list], fh)
        sample_kmer_lines = []
        for kh, cnt, label in zip(samp_kh_arr, samp_cnts, samp_label_arr):
            for _ in range(cnt):
                sample_kmer_lines.append(f"{hash2kmer(kh, kmer_len)}\t{label}")
        write_lines(sample_kmer_lines, sample_kmer_txt_file)
        print(f"kmers are sampled for visualization. {kmer_len= }, {n_total_sample= }, {n_motif_sample= }")

        # calculate Hamming distance between sampled kmers
        hamdist_mat = cal_samp_kmer_hamdist_mat(samp_kh_arr, samp_cnts, samp_label_arr, conseq_list, kmer_len,
                                                 uniq_dist_flag = False)
        label_arr = _convert_to_block_arr(samp_label_arr, samp_cnts)
        sample_kmer_hamdist_mat_file = Path(res_dir) / FileNameDict["sample_kmer_hamdist_mat_file"]
        with open(sample_kmer_hamdist_mat_file, "wb") as fh:
            pickle.dump([kmer_len, hamdist_mat, label_arr], fh)
        print(f"Hamming distance matrix of sampled kmers are generated.")

    if config_dict["motif_discovery"]["gen_hamball_flag"]:
        out_dir_path = Path(res_dir) / FileNameDict["hamball_dir"]
        if not out_dir_path.exists():
            out_dir_path.mkdir()
        for i, conseq in enumerate(final_conseq_list):
            if debug:
                print(f"generating motif count matrix and draw logo for motif {i}: {conseq}")
            return_type = "matrix"
            output_cntmat_file = str(out_dir_path / f"cntmat_motif{i}_{conseq}.csv")
            if Path(output_cntmat_file).exists():
                print(f"motif matrix file {output_cntmat_file} exist, skip generating.")
                continue
            max_ham_dist = motif_def_dict[len(conseq)].max_ham_dist
            _ex_hamball(res_dir, conseq, return_type, output_cntmat_file, max_ham_dist=max_ham_dist)
            output_logo_file = str(out_dir_path / f"logo_motif{i}_{conseq}.pdf")
            _draw_logo(output_cntmat_file, output_fig_file = output_logo_file)
        print("Motif count matrix and logo extracted.")

    print(f"All tasks of scan motif finished.")


def _ex_hamball(res_dir: str, conseq: str, return_type: str, output_file: str,
               max_ham_dist: int=-1):
    """
    Extract kmers of a Hamming ball
    Args:
        res_dir: result directory
        conseq: consensus sequence
        return_type: "hash" | "kmer" | "matrix"
        output_file: output file name
        max_ham_dist: maximum Hamming distance of the Hamming ball
        revcom_mode: reverse complement mode
    Returns:
        Tuple (hash,cnt) | (kmer, cnt) | matrix
    """
    config_file_name = FileNameDict["config_file"]  # config.toml
    config_file_path = Path(res_dir) / config_file_name
    assert config_file_path.exists()

    # load config and motif_def files
    with open(config_file_path, "rb") as fh:
        config_dict = tomllib.load(fh)

    assert return_type in ("hash", "kmer", "matrix")
    motif_def_file = FileNameDict["motif_def_file"]  # motif_def_table.csv
    motif_def_file_path = Path(res_dir) / motif_def_file
    revcom_mode = config_dict["kmer_count"]["revcom_mode"]

    uniq_kh_arr, uniq_kh_cnt_arr = ex_hamball_kh_arr(res_dir, conseq, max_ham_dist, motif_def_file_path, revcom_mode)
    kmer_len = len(conseq)

    with open(output_file, 'w+') as fh:
        if return_type == "hash":
            for kh, cnt in zip(uniq_kh_arr, uniq_kh_cnt_arr):
                fh.write(f"{kh},{cnt}\n")
        elif return_type == "kmer":
            for kh, cnt in zip(uniq_kh_arr, uniq_kh_cnt_arr):
                fh.write(f"{hash2kmer(kh, kmer_len)},{cnt}\n")
        else:
            cnt_mat = cal_cnt_mat(uniq_kh_arr, uniq_kh_cnt_arr, kmer_len)
            np.savetxt(fh, cnt_mat, delimiter=",", fmt="%d")

    print(f"Extract Hamming ball [type={return_type}] save in {output_file}.")


def merge_consensus_seqs(conseq_list: List[str]) -> List[str]:
    """
    merge motifs of different lengths
    Args:
        conseq_list: all candidate motif consensus sequences of different lengths
    Returns:
        final consensus sequences
    """

    def _overlap(long_kmer, short_kmer):
        # if short_kmer is a substring of long_kmer
        len_l, len_s = len(long_kmer), len(short_kmer)
        assert len_l >= len_s
        for i in range(len_l - len_s + 1):
            if short_kmer == long_kmer[i:i+len_s]:
                return True
        return False

    def _overlap_shift_one(long_kmer, short_kmer):
        # if k-1 substring of short_kmer is also a subtring of long_kmer
        return _overlap(long_kmer, short_kmer[:-1]) or _overlap(long_kmer, short_kmer[1:])

    # Sort the k-mers in descending order of their length
    conseq_list = sorted(conseq_list, key=len, reverse=True)
    final_conseq_list = []

    while len(conseq_list) > 0:
        curr_conseq = conseq_list[0]
        rc_curr_conseq = reverse_complement(curr_conseq)

        conseq_len_list = [len(conseq) for conseq in conseq_list]
        sub_inds_1 = [i for i, seq_len in enumerate(conseq_len_list) if seq_len == (len(curr_conseq) - 1)]
        sub_inds_2 = [i for i, seq_len in enumerate(conseq_len_list) if seq_len == (len(curr_conseq) - 2)]

        substr1 = None
        for i1 in sub_inds_1:
            if _overlap_shift_one(curr_conseq, conseq_list[i1]) or _overlap_shift_one(rc_curr_conseq, conseq_list[i1]):
                substr1 = conseq_list[i1]
                break
        substr2 = None
        for i2 in sub_inds_2:
            if _overlap_shift_one(curr_conseq, conseq_list[i2]) or _overlap_shift_one(rc_curr_conseq, conseq_list[i2]):
                substr2 = conseq_list[i2]
                break

        if substr1 and substr2:
            final_conseq_list.append(substr1)
            # remove all substrings
            new_conseq_list = []
            for i, conseq in enumerate(conseq_list):
                if _overlap_shift_one(curr_conseq, conseq) or _overlap_shift_one(rc_curr_conseq, conseq):
                    continue
                else:
                    new_conseq_list.append(conseq)
            conseq_list = new_conseq_list
        else:
            conseq_list = conseq_list[1:]

    return final_conseq_list


def find_motif(seq_np_arr, kmer_len: int, max_ham_dist, p_unif,
               ratio_mu, ratio_std, ratio_cutoff, top_k=5, n_trial=10,
               merge_revcom_mode=True, rep_mode=False, save_kmer_cnt_flag=True,
               kmer_cnt_pkl_file: Path=None, boarder_pkl_file: Path=None,
               debug=False) -> dict:
    """
    main motif discovery code,
        step 0: we try to pick the largest hamming ball for top k kmers each time,
        step 1: check if it passes the significant test
        step 2: repeat the process n_trial times
    Args:
        seq_np_arr: input sequence numpy array (uint8), missing values are 255
        kmer_len: kmer length
        max_ham_dist: maximum hamming ball distance for the given kmer length
        p_uniform: probability of a hamming ball centered on a random kmer
        ratio_mu: mean of the Hamming ball ratio distribution
        ratio_std: std of the Hamming ball ratio distribution
        ratio_cutoff: Hamming ball ratio cutoff for a kmer to be considered as significant
        top_k: top k consensus sequences to consider
        n_trial: number of times we try to pick up a motif
        merge_revcom_mode: if revcom should be merged
    Returns:
        dict, key is consensus_kmer_hash, value is a tuple of the Hamming ball (proportion, ratio, log10_pvalue)
    """
    if boarder_pkl_file:
        assert boarder_pkl_file.exists()

    if save_kmer_cnt_flag and kmer_cnt_pkl_file and Path(kmer_cnt_pkl_file).exists():
        with open(Path(kmer_cnt_pkl_file), "rb") as fh:
            kmer_len_from_pkl_file, uniq_kh_arr, uniq_kh_cnt_arr = pickle.load(fh)
            assert kmer_len == kmer_len_from_pkl_file
    else:
        # first round
        hash_arr = comp_kmer_hash_taichi(seq_np_arr, kmer_len)
        with open(boarder_pkl_file, "rb") as fh:
            boarder_mat = pickle.load(fh) # n_seq x 2

        if not rep_mode:
            hash_dtype = get_hash_dtype(kmer_len)
            invalid_hash = get_invalid_hash(hash_dtype)
            hash_arr = remove_duplicate_hash_per_seq(hash_arr, boarder_mat, invalid_hash)

        uniq_kh_arr, uniq_kh_cnt_arr = count_uniq_hash(hash_arr, kmer_len)
        # merge revcom
        if merge_revcom_mode:
            uniq_kh_arr, uniq_kh_cnt_arr = merge_revcom(uniq_kh_arr, uniq_kh_cnt_arr, kmer_len,
                                                        keep_lower_hash_flag=True)

    if save_kmer_cnt_flag and kmer_cnt_pkl_file and not Path(kmer_cnt_pkl_file).exists():
        assert kmer_cnt_pkl_file
        with open(kmer_cnt_pkl_file, "wb") as fh:
           pickle.dump([kmer_len, uniq_kh_arr, uniq_kh_cnt_arr], fh)

    # count total kmer excluding invalid kmer
    n_total_kmer = sum(uniq_kh_cnt_arr)

    res_consensus_kh_list = []
    res_consensus_proportion_list = []
    res_consensus_ratio_list = []
    res_consensus_log10_pvalue_list =[]

    for i_trial in range(n_trial):
        # get the kmer with maximum hamming ball counts
        if top_k > len(uniq_kh_cnt_arr):
            if debug:
                print(f"There are only {len(uniq_kh_cnt_arr)} kmers, while top_k={top_k}. Set top_k={len(uniq_kh_cnt_arr)}")
            break
        top_k_inds = np.array(np.argpartition(uniq_kh_cnt_arr, -top_k)[-top_k:])
        if len(top_k_inds) == 0:
            break

        hamball_cnt_arr = np.zeros(top_k)
        for i, ind in enumerate(top_k_inds):
            kh = uniq_kh_arr[ind]
            dist_arr = cal_hamming_dist(uniq_kh_arr, kh, kmer_len)
            if merge_revcom_mode:
                rc_kh = revcom_hash(kh, kmer_len)
                rc_dist_arr = cal_hamming_dist(uniq_kh_arr, rc_kh, kmer_len)  # revcom
                dist_arr = np.minimum(dist_arr, rc_dist_arr)
            hamball_cnt_arr[i] = np.sum(uniq_kh_cnt_arr[dist_arr <= max_ham_dist])

        if debug:
            print(f"{i_trial= }")

        max_hamball_ind = np.argmax(hamball_cnt_arr)
        consensus_kh = uniq_kh_arr[top_k_inds[max_hamball_ind]]
        hamball_proportion = (hamball_cnt_arr[max_hamball_ind] + 0.0) / n_total_kmer
        hamball_ratio = hamball_proportion / p_unif

        if hamball_ratio > ratio_cutoff:
            res_consensus_kh_list.append(consensus_kh)
            res_consensus_proportion_list.append(hamball_proportion)
            res_consensus_ratio_list.append(hamball_ratio)
            res_consensus_log10_pvalue_list.append( norm.logsf(hamball_ratio, loc=ratio_mu, scale=ratio_std)/np.log(10) )

            if merge_revcom_mode:
                rc_consensus_kh = revcom_hash(consensus_kh, kmer_len)
                seq_np_arr = mask_input(seq_np_arr, kmer_len, np.array([consensus_kh, rc_consensus_kh]), np.array([max_ham_dist, max_ham_dist]))
            else:
                seq_np_arr = mask_input(seq_np_arr, kmer_len, np.array([consensus_kh]), np.array([max_ham_dist]))

            hash_arr = comp_kmer_hash_taichi(seq_np_arr, kmer_len)
            uniq_kh_arr, uniq_kh_cnt_arr = count_uniq_hash(hash_arr, kmer_len)
            if merge_revcom_mode:
                uniq_kh_arr, uniq_kh_cnt_arr = merge_revcom(uniq_kh_arr, uniq_kh_cnt_arr, kmer_len,
                                                            keep_lower_hash_flag=True)
        else:
            break
    return dict(zip(res_consensus_kh_list, zip(res_consensus_proportion_list, res_consensus_ratio_list, res_consensus_log10_pvalue_list)))


def _convert_to_block_mat(uniq_dist_mat: np.ndarray, block_size_arr: np.ndarray) -> np.ndarray:
    """
    convert each element of uniq_dist_mat (square matrix) to a block, with all elements in the block having the same value
    Args:
        uniq_dist_mat: a nq x nq matrix
        block_size_arr: block size for each element in the output
    Returns:
        an expanded matrix
    """

    assert np.issubdtype(block_size_arr.dtype, np.integer)
    assert np.all(block_size_arr > 0)

    # expand the matrix
    boarder_arr = np.zeros(len(block_size_arr) + 1, dtype=int)
    boarder_arr[1:] = np.cumsum(block_size_arr)
    st_arr = boarder_arr[:-1]
    en_arr = boarder_arr[1:]
    n_seq = boarder_arr[-1]
    hamdist_mat = np.zeros((n_seq, n_seq), dtype=uniq_dist_mat.dtype)
    for i in range(len(block_size_arr)):
        for j in range(len(block_size_arr)):
            st_i, en_i = st_arr[i], en_arr[i]
            st_j, en_j = st_arr[j], en_arr[j]
            hamdist_mat[st_i:en_i, st_j:en_j] = uniq_dist_mat[i, j]
    return hamdist_mat


def _convert_to_block_arr(arr: np.ndarray, block_size_arr: np.ndarray) -> np.ndarray:
    """
    convert each element of arr to a block, with all elements in the block having the same value
    Args:
        arr: 1 x n array
        block_size_arr: block size for each element in the output, 1 x n array
    Returns:
        an expanded array
    """

    assert np.issubdtype(block_size_arr.dtype, np.integer)
    assert np.all(block_size_arr > 0)
    assert len(arr) == len(block_size_arr)

    # expand the matrix
    boarder_arr = np.zeros(len(block_size_arr) + 1, dtype=int)
    boarder_arr[1:] = np.cumsum(block_size_arr)
    st_arr = boarder_arr[:-1]
    en_arr = boarder_arr[1:]
    n_seq = boarder_arr[-1]
    out_arr = np.zeros(n_seq, dtype=arr.dtype)
    for i in range(len(block_size_arr)):
        st_i, en_i = st_arr[i], en_arr[i]
        out_arr[st_i:en_i] = arr[i]
    return out_arr

def cal_samp_kmer_hamdist_mat(samp_kh_arr: np.ndarray, samp_cnts: np.ndarray,
                           samp_label_arr: np.ndarray, conseq_list: List[str], kmer_len: int, uniq_dist_flag=False) -> np.ndarray:
    """
    Calculate the hamming distance between the sampled kmer
    When calculating distances for kmers with the same label, we only consider the first n letters, where n=len(conseq)
    Each uniq kmer is expanded uniq_kmer_cnt times
    Args:
        samp_kh_arr: sampled unique kmer hash arr, note that the kmers has been revcom-ed to align with the conseqs
        samp_cnts: counts of sampled kmer hash arr
        samp_label_arr: label of kmer, which conseq it belongs to
        conseq_list: consensus sequence list
        kmer_len: kmer length of the main conseqs
        uniq_dist_flag: if return the distance matrix for samp_kh_arr (unique values),
                        or expand it such that there are samp_cnts[i] replicates for samp_kh_arr[i]
    Returns:
        a hamming distance matrix, with each row representing a kmer
    """

    assert len(samp_kh_arr) == len(np.unique(samp_kh_arr)) # sample_kh_arr must only contain unique values
    n_uniq_kmer = len(samp_kh_arr)
    uniq_dist_mat = np.zeros((n_uniq_kmer, n_uniq_kmer), dtype=int)

    for conseq in conseq_list:
        assert len(conseq) <= kmer_len

    # calculate hamming dist based on kmer_len for all kmers
    for i, kh in enumerate(samp_kh_arr):
        uniq_dist_mat[i, (i+1):] = cal_hamming_dist(samp_kh_arr[(i+1):], kh, kmer_len)
        uniq_dist_mat[(i + 1):, i] = uniq_dist_mat[i, (i+1):]

    # calculate hamming dist for kmers belong to a short conseq
    for i, conseq in enumerate(conseq_list):
        if len(conseq) == kmer_len:
            continue
        tmpinds = np.where(samp_label_arr == i)[0]
        tmp_kh_arr = samp_kh_arr[tmpinds]
        conseq_len = len(conseq)
        tmp_kh_arr = np.right_shift(tmp_kh_arr, 2 * (kmer_len - conseq_len)).astype(get_hash_dtype(conseq_len))
        for j, kh in enumerate(tmp_kh_arr):
            tmp_dist_arr = cal_hamming_dist(tmp_kh_arr[(j + 1):], kh, conseq_len)
            uniq_dist_mat[tmpinds[j], tmpinds[(j + 1):]] = tmp_dist_arr
            uniq_dist_mat[tmpinds[(j + 1):], tmpinds[j]] = tmp_dist_arr

    # expand the matrix
    hamdist_mat = _convert_to_block_mat(uniq_dist_mat, samp_cnts)

    if uniq_dist_flag:
        return uniq_dist_mat
    else:
        return hamdist_mat


# sample display kmers
def sample_disp_kmer(conseq_list: List[str], kmer_len: int, motif_def_dict: dict, kmer_count_dir: Path,
                     n_total_sample=5000, n_motif_kmer=2500, revcom_mode=True) -> Tuple:
    """
    Sample kmers for visualization
    Args:
        conseq_list: consensus sequence list
        kmer_len: kmer length
        motif_def_dict: motif definition tables
        kmer_count_dir: output directory that contains the kmer count result
        n_total_sample: total number of samples for visualization
        n_motif_kmer: number of motif kmers, n_sample-n_motif_kmer is the number of random kmers
        revcom_mode: if reverse complement exist in data

    Returns:
        kmer_hash_arr, kmer_hash_cnt_arr, label_arr, conseq_list
    """
    # process conseq
    conseq_list = [s for s in conseq_list if 2 < len(s) <= kmer_len]
    assert len(conseq_list) > 0
    assert all([len(s_i) >= len(s_i_plus_1) for s_i, s_i_plus_1 in zip(conseq_list, conseq_list[1:])])
    #conseq_list = sorted(conseq_list, key=lambda x: len(x)) # sort conseq by length

    # load kmer counts
    kmer_cnt_file = kmer_count_dir / f"k{kmer_len}.pkl"  # [kmer_len, uniq_kh_arr, uniq_kh_cnt_arr]
    with open(kmer_cnt_file, "rb") as fh:
        res_list = pickle.load(fh)
    assert res_list[0] == kmer_len
    uniq_kh_arr, uniq_kh_cnt_arr = res_list[1], res_list[2]

    # ensure there are enough seqs to sample,
    sampling_flag = True
    if n_total_sample > sum(uniq_kh_cnt_arr):
        warnings.warn(f"The number of samples n_sample={n_total_sample} is larger than the original " +
                      f"data n_seq={sum(uniq_kh_cnt_arr)}, process and return original data.")
        sampling_flag = False

    # calculate hamming distance to each consensus
    n_conseq = len(conseq_list)
    n_uniq_kmer = len(uniq_kh_arr)
    ham_dist_mat = np.zeros((n_conseq, n_uniq_kmer), dtype=int)
    rc_flag_mat = np.zeros((n_conseq, n_uniq_kmer), dtype=bool) # if the min ham dist is from reverse complement
    for i, conseq in enumerate(conseq_list):
        conseq_kh = kmer2hash(conseq)
        dist_arr = cal_hamming_dist_head(uniq_kh_arr, conseq_kh, kmer_len, len(conseq))
        if revcom_mode:
            rc_conseq_kh = revcom_hash(conseq_kh, len(conseq))
            assert conseq_kh <= rc_conseq_kh
            rc_dist_arr = cal_hamming_dist_tail(uniq_kh_arr, rc_conseq_kh, kmer_len, len(conseq))  # revcom
            rc_flag_mat[i] = rc_dist_arr < dist_arr
            dist_arr = np.minimum(dist_arr, rc_dist_arr)
        ham_dist_mat[i] = dist_arr

    # label noise kmers for each consensus
    for i, conseq in enumerate(conseq_list):
        tmp_max_ham_dist = motif_def_dict[len(conseq)].max_ham_dist
        ham_dist_mat[i][ham_dist_mat[i] > tmp_max_ham_dist] = kmer_len  # maximum distance is kmer_len, so noise

    # assign label
    min_dist_arr = np.min(ham_dist_mat, axis=0)
    min_dist_ind_arr = np.argmin(ham_dist_mat, axis=0)
    min_dist_ind_arr[min_dist_arr > motif_def_dict[kmer_len].max_ham_dist] = n_conseq
    label_arr = min_dist_ind_arr

    # # assign label
    # min_dist_arr = np.min(ham_dist_mat, axis=0)
    # min_dist_ind_arr = np.argmin(ham_dist_mat, axis=0)
    # min_dist_ind_arr[min_dist_arr > motif_def_dict[kmer_len].max_ham_dist] = n_conseq
    # for i, conseq in enumerate(conseq_list):
    #     if len(conseq) < kmer_len:
    #         tmpinds = np.where(min_dist_ind_arr == i)[0]
    #         tmpinds = tmpinds[ min_dist_arr[tmpinds] > motif_def_dict[len(conseq)].max_ham_dist ]
    #         min_dist_ind_arr[tmpinds] = n_conseq
    # label_arr = min_dist_ind_arr # each conseq has a label, random seq corresponds to n_conseq

    # update kmer hash list for revcom mode, such that all the kmers in a hamming ball align with the consensus sequence
    if revcom_mode:
        for i, conseq in enumerate(conseq_list):
            tmpinds = np.where(label_arr == i)[0]
            for j in np.where(rc_flag_mat[i][tmpinds])[0]:
                tmpind = tmpinds[j]
                uniq_kh_arr[tmpind] = revcom_hash(uniq_kh_arr[tmpind], kmer_len)

    # no sampling case
    if not sampling_flag:
        return uniq_kh_arr, uniq_kh_cnt_arr, label_arr, conseq_list

    sample_cnt_arr = np.bincount(label_arr, weights=uniq_kh_cnt_arr)
    motif_weights = sample_cnt_arr[:-1] / sum(sample_cnt_arr[:-1])
    sample_cnt_arr[:-1] = np.around(n_motif_kmer * motif_weights)
    sample_cnt_arr[-1] = n_total_sample - sum(sample_cnt_arr[0:-1])
    sample_cnt_arr = sample_cnt_arr.astype(int)
    assert len(sample_cnt_arr) == n_conseq + 1

    # sampling
    samp_inds = []
    samp_cnts = []
    for c in range(n_conseq+1):
        c_inds = np.where(label_arr == c)[0]
        ws = uniq_kh_cnt_arr[c_inds]
        ws = ws/sum(ws)
        tmpcnts = np.random.multinomial(sample_cnt_arr[c], ws, size=1).squeeze()
        samp_inds.append(c_inds[tmpcnts > 0])
        samp_cnts.append(tmpcnts[tmpcnts > 0])

    samp_inds = np.concatenate(samp_inds)
    samp_cnts = np.concatenate(samp_cnts)
    samp_kh_arr = uniq_kh_arr[samp_inds]
    samp_label_arr = label_arr[samp_inds]

    return samp_kh_arr, samp_cnts, samp_label_arr, conseq_list # output pkl, txt file


def ex_hamball_kh_arr(res_dir: str, conseq: str, max_ham_dist: int=-1, motif_def_file: str=None, revcom_mode=True):
    """
    Extract kmer hash for all kmers of the Hamming ball centered on the input consensus sequence 
    Args:
        res_dir: result directory
        conseq: consensus sequence
        max_ham_dist: maximum Hamming distance of the Hamming ball
        motif_def_file: motif definition file
        revcom_mode: reverse complment mode
    Returns:
        tuple (unique kmer hash, unique kmer cnt)
    """
    conseq = conseq.upper()
    assert all([e in ("A", "C", "G", "T") for e in conseq])
    kmer_len = len(conseq)
    conseq_kh = kmer2hash(conseq)
    rc_conseq_kh = revcom_hash(conseq_kh, kmer_len)
    if revcom_mode:
        assert conseq_kh <= rc_conseq_kh

    assert Path(motif_def_file).exists()
    assert Path(res_dir).exists()
    res_path = Path(res_dir)

    # load kmer counts
    kmer_cnt_file = res_path / FileNameDict["kmer_count_dir"] / f"k{kmer_len}.pkl"  # [kmer_len, uniq_kh_arr, uniq_kh_cnt_arr]
    with open(kmer_cnt_file, "rb") as fh:
        res_list = pickle.load(fh)
    assert res_list[0] == kmer_len
    uniq_kh_arr, uniq_kh_cnt_arr = res_list[1], res_list[2]

    if max_ham_dist == -1:
        motif_def_dict = init_motif_def_dict(motif_def_file)
        max_ham_dist = motif_def_dict[kmer_len].max_ham_dist

    n_uniq_kmer = len(uniq_kh_arr)
    rc_flag_arr = np.zeros(n_uniq_kmer, dtype=bool)  # if the min ham dist is from reverse complement
    dist_arr = cal_hamming_dist(uniq_kh_arr, conseq_kh, kmer_len)
    if revcom_mode:
        rc_dist_arr = cal_hamming_dist(uniq_kh_arr, rc_conseq_kh, kmer_len)
        rc_flag_arr = rc_dist_arr < dist_arr
        dist_arr = np.minimum(dist_arr, rc_dist_arr)

    hamball_flag_arr = dist_arr <= max_ham_dist
    # update kmer hash list for revcom mode, such that all the kmers in a hamming ball align with the consensus sequence
    if revcom_mode:
        tmp_flag_arr = np.logical_and(rc_flag_arr, hamball_flag_arr)
        tmpinds = np.where(tmp_flag_arr)[0]
        for i in tmpinds:
            uniq_kh_arr[i] = revcom_hash(uniq_kh_arr[i], kmer_len)

    return uniq_kh_arr[hamball_flag_arr], uniq_kh_cnt_arr[hamball_flag_arr]


def cal_cnt_mat(uniq_kh_arr, uniq_kh_cnt_arr, kmer_len):
    cnt_mat = np.zeros((4, kmer_len), dtype=int)

    for kh, cnt in zip(uniq_kh_arr, uniq_kh_cnt_arr):
        kmer = hash2kmer(kh, kmer_len)
        kmer_arr = dna2arr(kmer, dtype=np.uint8, append_missing_val_flag=False)
        for i, b in enumerate(kmer_arr):
            cnt_mat[b][i] += cnt
    return cnt_mat


def _draw_logo(cnt_mat_numpy_file: str, output_fig_file=None):
    cntmat = np.loadtxt(cnt_mat_numpy_file, delimiter=",")
    cntmat = np.transpose(cntmat)
    n_pos = len(cntmat)
    cnt_df = pd.DataFrame(data=cntmat, index=np.arange(n_pos), columns=["A", "C", "G", "T"])
    cnt_df_info = logomaker.transform_matrix(cnt_df, from_type="counts", to_type="information")
    crp_logo = logomaker.Logo(cnt_df_info, font_name='Arial')
    if output_fig_file:
        plt.savefig(output_fig_file)


def _draw_motif_pos_density(title: str, x_arr: np.ndarray, y_arr: np.ndarray, out_fig_path: str|Path=None):
    plt.clf()
    plt.figure(figsize=(16, 12)) #(width, height)
    #plt.fill_between(x_arr, y_arr, alpha=0.5)
    plt.plot(x_arr, y_arr)
    plt.xlabel(f"relative motif position in sequence")
    plt.ylabel("density")
    plt.title(title)
    
    # Mark x-axis at 0, 0.1, 0.2, ..., 1.0
    x_ticks = np.arange(0, 1.1, 0.1)
    plt.xticks(x_ticks)
    
    # Add gray vertical dashed lines
    for x in x_ticks:
        plt.axvline(x, color='gray', linestyle='--', alpha=0.5)
    
    if out_fig_path:
        plt.savefig(out_fig_path)


def _draw_motif_pos_density_all(x_arr: np.ndarray, y_mat: np.ndarray, conseq_list: List[str],
                                n_motif_seq_arr: List, n_all_seq: int, out_fig_path: str|Path=None):
    plt.clf()
    plt.figure(figsize=(16, 12)) #(width, height)
    for i, conseq in enumerate(conseq_list):
        plt.plot(x_arr, y_mat[i], label=f"m{i}-{conseq} n={n_motif_seq_arr[i]} "
                                        f"({float(n_motif_seq_arr[i])*100/n_all_seq:.1f}%)")
    plt.xlabel(f"relative motif position in sequence")
    plt.ylabel("density")
    plt.legend(loc="upper left")
    plt.title(f"motif position distribution. n_all_seq={n_all_seq}")
    
    # Mark x-axis at 0, 0.1, 0.2, ..., 1.0
    x_ticks = np.arange(0, 1.1, 0.1)
    plt.xticks(x_ticks)
    
    # Add gray vertical dashed lines
    for x in x_ticks:
        plt.axvline(x, color='gray', linestyle='--', alpha=0.5)
    
    if out_fig_path:
        plt.savefig(out_fig_path)


def draw_motif_distance_distribution(output_dir: Path, dist_dict: dict, conseq_list: List[str],
                                     bin_size=5, peak_num=5, x_tick_step=10, outfile_name=None):
    """
    draw the motif distance distribution
    Args:
        output_dir: output dir
        dist_dict: dictionary that contains all the distances between motifs in input reads
        conseq_list: cosensus sequence list

    Returns:
        None
    """
    from scipy.signal import find_peaks
    conseq_list = [f"m{i}_{s}_{reverse_complement(s)}" for i, s in enumerate(conseq_list)]
    for i, j in dist_dict:
        tmplist = dist_dict[(i, j)]
        if len(tmplist) == 0:
            continue
        plt.clf()
        fig, (ax1, ax2) = plt.subplots(2, 1, figsize=(16, 24), sharex=True)
        
        # Top panel: Absolute distance
        abs_tmplist = [abs(x) for x in tmplist]
        counts, bins, _ = ax1.hist(abs_tmplist, bins=range(0, int(max(abs_tmplist)) + bin_size + 1, bin_size), histtype='stepfilled', alpha=0.7)
        ax1.plot(abs_tmplist, np.full_like(abs_tmplist, -0.01), '|k', markeredgewidth=1)
        kde = gaussian_kde(abs_tmplist)
        x_range = np.linspace(0, max(abs_tmplist), 1000)
        kde_values = kde(x_range)
        scaling_factor = np.max(counts) / np.max(kde_values)
        ax1.plot(x_range, kde_values * scaling_factor, 'r-', linewidth=2)
        
        # Find peaks of the KDE curve for absolute distances

        peaks, _ = find_peaks(kde_values, height=0.1*np.max(kde_values))
        if len(peaks) > peak_num:
            peaks = peaks[:peak_num]

        # Mark and annotate peaks for absolute distances
        for peak in peaks:
            x_val = x_range[peak]
            y_val = kde_values[peak] * scaling_factor
            ax1.plot(x_val, y_val, 'bo', markersize=8)
            ax1.annotate(f'{x_val:.0f}', (x_val, y_val), xytext=(0, 10), 
                         textcoords='offset points', ha='center', va='bottom')
        
        ax1.set_title(f"Absolute distance between {conseq_list[i]} and {conseq_list[j]}")
        ax1.set_xlabel("Absolute distance")
        ax1.set_ylabel("Counts")
        
        # Bottom panel: Actual distance
        counts, bins, _ = ax2.hist(tmplist, bins=range(int(min(tmplist)), int(max(tmplist)) + bin_size + 1, bin_size), histtype='stepfilled', alpha=0.7)
        ax2.plot(tmplist, np.full_like(tmplist, -0.01), '|k', markeredgewidth=1)
        kde = gaussian_kde(tmplist)
        x_range = np.linspace(min(tmplist), max(tmplist), 1000)
        kde_values = kde(x_range)
        scaling_factor = np.max(counts) / np.max(kde_values)
        ax2.plot(x_range, kde_values * scaling_factor, 'r-', linewidth=2)
        
        # Find peaks of the KDE curve for actual distances
        peaks, _ = find_peaks(kde_values, height=0.1*np.max(kde_values))
        if len(peaks) > peak_num:
            peaks = peaks[:peak_num]

        # Mark and annotate peaks for actual distances
        for peak in peaks:
            x_val = x_range[peak]
            y_val = kde_values[peak] * scaling_factor
            ax2.plot(x_val, y_val, 'bo', markersize=8)
            ax2.annotate(f'{x_val:.0f}', (x_val, y_val), xytext=(0, 10), 
                         textcoords='offset points', ha='center', va='bottom')
        
        ax2.set_title(f"Actual distance from {conseq_list[j]} to {conseq_list[i]}")
        ax2.set_xlabel(f"Distance from m{j} to m{i}")
        ax2.set_ylabel("Counts")
        
        # Set x-ticks with step of 10, but keep labels as before
        x_min, x_max = ax2.get_xlim()
        x_ticks = np.arange(np.ceil(x_min / x_tick_step) * x_tick_step, x_max, x_tick_step)
        ax2.set_xticks(x_ticks)
        
        # Rotate x-tick labels by 60 degrees counter-clockwise
        ax2.set_xticklabels(ax2.get_xticklabels(), rotation=60, ha='right')

        # Add gray vertical dashed lines to both panels
        for x in x_ticks:
            ax1.axvline(x, color='gray', linestyle='--', alpha=0.5)
            ax2.axvline(x, color='gray', linestyle='--', alpha=0.5)

        plt.tight_layout()

        if outfile_name is None:
            out_fig_path = output_dir / f"m{i}-m{j}.pdf"
        else:
            out_fig_path = output_dir / outfile_name
        plt.savefig(out_fig_path)
        plt.close()  # Close the figure to free up memory


def write_co_occurence_dist_arr(output_file: Path, dist_dict, conseq_list: List[str]):
    """
    output the distances between different motifs that co-occured
    Args:
        output_file: output file
        dist_dict: distances collected reads with co-occurence
        conseq_list: consensus sequence list

    Returns:
        None
    """
    conseq_list = [f"m{i}_{s}_{reverse_complement(s)}" for i, s in enumerate(conseq_list)]
    with open(output_file, "w") as fh:
        for i, j in dist_dict:
            tmplist = dist_dict[(i, j)]
            if len(tmplist) == 0:
                continue
            fh.write(conseq_list[i] + "-" + conseq_list[j] + "\n")
            tmplist = [f"{n:.2f}" for n in tmplist]
            fh.write("\t".join(tmplist) + "\n")


def write_co_occurence_mat(output_file: Path, dist_mat: np.ndarray, conseq_list: List[str]):
    """
    output distance matrix with consensus seq annotation
    Args:
        output_file: output file
        dist_mat: dist matrix in np.array, n x n
        conseq_list: consequence seq list, 1 x n

    Returns:
        None

    """
    assert len(conseq_list) == len(dist_mat)
    rc_conseq_list = [reverse_complement(seq) for seq in conseq_list]
    conseq_list = [f"m{i}_{s}" for i, s in enumerate(conseq_list)]
    rc_conseq_list = [f"m{i}_{s}" for i, s in enumerate(rc_conseq_list)]
    with open(output_file, "w") as fh:
        header = ["RC"] + conseq_list
        fh.write("\t".join(header) + "\n")
        for i, arr in enumerate(dist_mat):
            arr = np.around(arr, decimals=2)
            tmpstr = "\t".join([str(x) for x in arr])
            fh.write(rc_conseq_list[i] + "\t" + tmpstr + "\n")

def get_motif_co_occurence_mat(occurence_file_path: Path, n_conseq: int):
    """
    Generate a co-occurrence matrix for motifs based on the occurrence file.

    Args:
        occurence_file_path (Path): Path to the file containing motif occurrences.
        n_conseq (int): Number of consensus sequences (motifs).

    Returns:
        Tuple[np.ndarray, np.ndarray, Dict]:
            - res_mat (np.ndarray): Co-occurrence matrix (n_conseq x n_conseq).
            - dist_mat (np.ndarray): Average distance matrix between motifs (n_conseq x n_conseq).
            - dist_dict (Dict): Dictionary containing lists of distances between motif pairs.

    The function reads the occurrence file and computes:
    1. A co-occurrence matrix where element (i,j) represents how many times motifs i and j appear together.
    2. An average distance matrix where element (i,j) is the average distance between motifs i and j when they co-occur.
    3. A dictionary containing all observed distances between each pair of motifs.

    The diagonal of res_mat contains the total count of each motif across all sequences.
    """
    assert n_conseq > 0
    res_mat = np.zeros((n_conseq, n_conseq), dtype=int)
    dist_mat = np.zeros((n_conseq, n_conseq), dtype=float)
    individual_counts = np.zeros(n_conseq, dtype=int)
    dist_dict = {(i,j):[] for i in range(n_conseq) for j in range(i+1, n_conseq)}

    with open(occurence_file_path, 'r', newline='') as csvfile:
        csv_reader = csv.reader(csvfile, delimiter=';')
        assert len(next(csv_reader)) == n_conseq + 2  # Skip header row

        for row in csv_reader:
            # row is a list, first column is read index, last column in read length
            motif_inds = [i for i, e in enumerate(row[1:-1]) if e.strip() != ""]
            motif_inds = np.array(motif_inds, dtype=int)
            individual_counts[motif_inds] += 1
            if len(motif_inds) <= 1:
                continue
            tmp_pos_arr = np.zeros(n_conseq)
            for i in motif_inds:
                tmp_pos_arr[i] = np.median(np.array([int(pos) for pos in row[i+1].split(",")]))
            for i in range(len(motif_inds)):
                for j in range(i + 1, len(motif_inds)):  # Note: changed to i+1 to exclude diagonal
                    ii, jj = [motif_inds[i], motif_inds[j]]
                    res_mat[ii, jj] += 1
                    res_mat[jj, ii] += 1
                    #dist_dict[(ii,jj)].append(np.abs(tmp_pos_arr[ii] - tmp_pos_arr[jj]))
                    dist_dict[(ii, jj)].append(tmp_pos_arr[jj] - tmp_pos_arr[ii]) # jj to ii distance
                    #dist_mat[ii, jj] += np.abs(tmp_pos_arr[ii] - tmp_pos_arr[jj])
                    #dist_mat[jj, ii] += np.abs(tmp_pos_arr[ii] - tmp_pos_arr[jj])
        # Set the diagonal elements using individual counts
        np.fill_diagonal(res_mat, individual_counts)

        for i in range(n_conseq):
            for j in range(i+1, n_conseq):
                if len(dist_dict[(i, j)]) == 0:
                    dist_mat[i, j] = 1e6
                    dist_mat[j, i] = dist_mat[i, j]
                else:
                    dist_mat[i, j] = np.median(np.abs(dist_dict[(i, j)]))
                    dist_mat[j, i] = dist_mat[i, j]

        #dist_mat = dist_mat / res_mat

    return res_mat, dist_mat, dist_dict

def get_motif_pos_density(occurence_file_path: Path, motif_index: int, kmer_len: int, x_step=0.01, x_arr=None):
    """
    Calculate the position density of a specific motif from an occurrence file.

    This function reads a motif occurrence file, extracts the positions of a specified motif,
    and calculates its position density across all sequences.

    Parameters
    ----------
    occurence_file_path : Path
        Path to the motif occurrence CSV file. The file should be semicolon-delimited with
        the following structure:
        - First column: sequence index from the original FASTA file
        - Middle columns: motif occurrences (empty cell means no occurrence)
        - Last column: sequence length
    motif_index : int
        Index of the motif to analyze (0-based, excluding the sequence index column)
    kmer_len : int
        Length of the k-mer motif
    x_step : float, optional
        Step size for the x-axis in the density calculation (default is 0.01)
    x_arr : array-like, optional
        Custom x-axis array for density calculation. If provided, x_step is ignored.

    Returns
    -------
    tuple
        A tuple containing three elements:
        - int: Number of lines containing the motif
        - int: Total occurrences of the motif
        - numpy.ndarray: Density array

    Raises
    ------
    FileNotFoundError
        If the occurrence file does not exist
    IndexError
        If the motif_index is out of range for the given file

    Notes
    -----
    The function calculates the density of motif positions across all sequences,
    normalizing the positions to account for different sequence lengths.

    Examples
    --------
    >>> path = Path("motif_occurrences.csv")
    >>> lines, occurrences, density = get_motif_pos_density(path, motif_index=2, kmer_len=6)
    >>> plt.plot(np.arange(0, 1, 0.01), density)
    >>> plt.show()
    """
    lines_with_motif = 0
    total_occurrences = 0
    if x_arr is None:
        x_arr = np.arange(0, 1, x_step)
    density = np.zeros_like(x_arr)

    with open(occurence_file_path, 'r', newline='') as csvfile:
        csv_reader = csv.reader(csvfile, delimiter=';')
        next(csv_reader)  # Skip header row

        for row in csv_reader:
            tmpstr = row[motif_index+1].strip()
            if tmpstr == "": # +1 because first column is seq index
                continue
            seq_len = float(row[-1].strip())
            tmparr = [int(n) for n in tmpstr.split(",")]
            motif_rel_pos_arr = [(loc + 0.0) / (seq_len - kmer_len + 1) for loc in tmparr]
            density += sum(norm(xi, scale=x_step).pdf(x_arr) for xi in motif_rel_pos_arr) / len(motif_rel_pos_arr)
            assert len(tmparr) > 0
            lines_with_motif += 1
            total_occurrences += len(tmparr)
    return lines_with_motif, total_occurrences, density

def get_motif_seq_num_from_fasta(input_fasta_file: Path, conseq: str, motif_def_dict: dict, revcom_mode: bool) -> Tuple[int, int]:
    assert input_fasta_file.exists()

    n_motif_read = 0
    n_motif_occurence = 0
    for i, record in enumerate(SeqIO.parse(str(input_fasta_file), "fasta")):
        seq_np_arr = dna2arr(str(record.seq).upper(), append_missing_val_flag=False)
        # print(f"{i=} seq_len={len(record.seq)} seq_np_arr_len={len(seq_np_arr)}")
        motif_flag, motif_locations_str = get_motif_occurence(seq_np_arr, [conseq], motif_def_dict, revcom_mode)
        if motif_flag:
            n_motif_read += 1
            n_motif_occurence += len(",".split(motif_locations_str))

    return n_motif_read, n_motif_occurence


def get_motif_seq_num(occurence_file_path: Path, motif_index: int) -> Tuple[int, int]:
    """
    Parse the motif occurrence file and return statistics for a specific motif.

    This function reads a semicolon-delimited CSV file containing motif occurrence data.
    It counts the number of sequences containing the specified motif and the total
    number of occurrences of that motif across all sequences.

    Args:
        occurence_file_path (Path): Path to the motif occurrence CSV file.
            The file should be semicolon-delimited with the following structure:
            - First column: sequence index
            - Middle columns: motif occurrences (empty if no occurrence)
            - Last column: sequence length
        motif_index (int): Index of the motif to analyze (0-based, excluding the sequence index column)

    Returns:
        Tuple[int, int]: A tuple containing two integers:
            - Number of sequences containing the motif
            - Total number of occurrences of the motif across all sequences

    Raises:
        FileNotFoundError: If the specified file does not exist.
        IndexError: If the motif_index is out of range for the given file.

    Example:
        >>> path = Path("motif_occurrences.csv")
        >>> motif_index = 2
        >>> seq_count, total_occurrences = get_motif_seq_num(path, motif_index)
        >>> print(f"Sequences with motif: {seq_count}")
        >>> print(f"Total occurrences: {total_occurrences}")
    """
    lines_with_motif = 0
    total_occurrences = 0

    with open(occurence_file_path, 'r', newline='') as csvfile:
        csv_reader = csv.reader(csvfile, delimiter=';')
        next(csv_reader)  # Skip header row

        for row in csv_reader:
            tmpstr = row[motif_index+1].strip()
            if tmpstr == "": # +1 because first column is seq index
                continue
            seq_len = float(row[-1].strip())
            tmparr = [int(n) for n in tmpstr.split(",")]
            assert len(tmparr) > 0
            lines_with_motif += 1
            total_occurrences += len(tmparr)
    return lines_with_motif, total_occurrences


def gen_motif_occurence_file(conseq_list: List[str], motif_def_dict: dict, 
                             input_fasta_file: Path, output_file: Path, revcom_mode=True):
    """
    Generate a file with motif occurrence information for each sequence in the input fasta file.
    
    Args:
        conseq_list: List of consensus sequences for motifs.
        motif_def_dict: motif definition dictionary, kmer_len : MotifDef obj
        input_fasta_file: Path to the input fasta file.
        output_file: Path to the output file.
    """
    assert input_fasta_file.exists()
        
    with open(output_file, 'w') as out_file:
        tmp_header = ";".join([f"motif_{i}_{conseq_list[i]}" for i in range(len(conseq_list))])
        out_file.write("seq_ind;" + tmp_header + ";seq_len\n")
        for i, record in enumerate(SeqIO.parse(str(input_fasta_file), "fasta")):
            seq_np_arr = dna2arr(str(record.seq).upper(), append_missing_val_flag=False)
            #print(f"{i=} seq_len={len(record.seq)} seq_np_arr_len={len(seq_np_arr)}")
            motif_flag, motif_locations_str = get_motif_occurence(seq_np_arr, conseq_list, motif_def_dict, revcom_mode)
            if not motif_flag:
                continue
            out_file.write(f"{i};{motif_locations_str};{len(seq_np_arr)}\n")
        #print("the end\n")


def get_motif_occurence(seq_np_arr: np.ndarray, conseq_list: List[str], motif_def_dict: dict, revcom_mode=True):
    """
    Get the occurrence of different motifs by scanning each read in the input sequence,
    keeping only the occurrences with Hamming distance less than max_ham_dist for each motif.
    
    Args:
        seq_np_arr: input dna sequence in numpy array format
        conseq_list: consensus sequence list, consensus length can be different
        motif_def_dict: motif definition dictionary, kmer_len : MotifDef obj
        revcom_mode: if reverse complement should be considered

    Returns:
        tuple: (motif_flag, motif_locations)
        - motif_flag: boolean indicating if any motif has been found
        - motif_locations: string of motif locations, semicolon-separated for each consensus
    """
    motif_locations = []
    motif_flag = False
    
    for i, conseq in enumerate(conseq_list):
        kmer_len = len(conseq)
        max_ham_dist = motif_def_dict[kmer_len].max_ham_dist
        conseq_kh = kmer2hash(conseq)
        rc_conseq_kh = revcom_hash(conseq_kh, kmer_len)
        hash_arr = comp_kmer_hash_taichi(seq_np_arr, kmer_len)
        hash_arr = hash_arr[0:(len(seq_np_arr) - kmer_len + 1)]
        
        # Calculate Hamming distances for forward and reverse complement
        dist_arr = cal_hamming_dist(hash_arr, conseq_kh, kmer_len)
        if revcom_mode:
            rc_dist_arr = cal_hamming_dist(hash_arr, rc_conseq_kh, kmer_len)
            # Take the minimum distance between forward and reverse complement
            dist_arr = np.minimum(dist_arr, rc_dist_arr)
        
        # Find locations of motifs with Hamming distance less than max_ham_dist
        motif_locs = np.where(dist_arr <= max_ham_dist)[0]

        if len(motif_locs) == 0:
            motif_locations.append("")
            continue

        # only keep locations with the minimum hamming distance
        min_dist = np.min(dist_arr[motif_locs])
        motif_locs = motif_locs[dist_arr[motif_locs] == min_dist]
        # randomly sample 20 locations if there are more then 20 occurences
        if len(motif_locs) > 20:
            indices = np.random.choice(len(motif_locs), 20, replace=False)
            motif_locs = np.sort(motif_locs[indices])

        motif_flag = True
        loc_str = ",".join(map(str, motif_locs))
        motif_locations.append(loc_str)

    motif_locations_str = ";".join(motif_locations)
    
    return motif_flag, motif_locations_str


def get_user_motif_occurence_file(input_fasta_file: Path,
                        conseq_list: List[str],
                        max_hamdist_list: List[int],
                        output_file: str | Path,
                        revcom_mode=True):
    """
    Get the occurrence of different motifs by scanning each read in the input sequence,
    keeping only the occurrences with Hamming distance less than max_ham_dist for each motif.
    """
    assert input_fasta_file.exists()

    motif_def_file_path = files(__package__).joinpath(FileNameDict["default_motif_def_file"])  # may be in a zip file
    with as_file(motif_def_file_path) as fh:
        motif_def_dict = init_motif_def_dict(fh)
    for conseq, max_ham_dist in zip(conseq_list, max_hamdist_list):
        motif_def_dict[len(conseq)].max_ham_dist = max_ham_dist

    with open(output_file, 'w') as out_file:
        tmp_header = ";".join([f"motif_{i}_{conseq_list[i]}" for i in range(len(conseq_list))])
        out_file.write("seq_ind;" + tmp_header + ";seq_len\n")
        for i, record in enumerate(SeqIO.parse(str(input_fasta_file), "fasta")):
            seq_np_arr = dna2arr(str(record.seq).upper(), append_missing_val_flag=False)
            # print(f"{i=} seq_len={len(record.seq)} seq_np_arr_len={len(seq_np_arr)}")
            motif_flag, motif_locations_str = get_motif_occurence(seq_np_arr, conseq_list, motif_def_dict, revcom_mode)
            if not motif_flag:
                continue
            out_file.write(f"{i};{motif_locations_str};{len(seq_np_arr)}\n")
        # print("the end\n")
