# Supplementary material for: k-mer manifold approximation and projection for visualizing DNA sequences
Source: Genome Res. 2025 May;35(5):1234–46. doi: 10.1101/gr.279458.124 (PMC12047656; doi:10.1101/gr.279458.124)
Supplement: Supplement 7 [file Supplemental_code.zip › Supplemental code/kmap_pacakge/src/kmap/__init__.py]

from .cli import cli, display_paper_info
from .kmer_count import FileNameDict

def main() -> object:
    display_paper_info()
    cli(prog_name="kmap")
