# Supplementary material for: k-mer manifold approximation and projection for visualizing DNA sequences
Source: Genome Res. 2025 May;35(5):1234–46. doi: 10.1101/gr.279458.124 (PMC12047656; doi:10.1101/gr.279458.124)
Supplement: Supplement 7 [file Supplemental_code.zip › Supplemental code/kmap_pacakge/tests/inimotif.py]

#!/usr/bin/env python3
# -*- coding: utf-8 -*-
"""
Created on Fri Nov 22 11:18:39 2019

@author: lcheng
"""
from Bio import SeqIO
import numpy as np
import gzip
from collections import Counter
from typing import Tuple,Set
from itertools import product, combinations
import matplotlib.pyplot as plt   
import warnings
from scipy.stats import norm

class KmerCounter:
    """
    general class for counting kmers from an input string
    
    Attributes:
        k: length of kmer
        revcom_flag: bool, counting reverse complement or not
        unique_kmer_in_seq_mode: only count unique kmer on a given input sequence
    """
    def __init__(self, k, revcom_flag=True, unique_kmer_in_seq_mode=True):
        assert k>0, "kmer length should be greater than 0"
        assert k<32, "kmer should be shorter than 32 bases"
        
        if k<16:
            self.dtype = np.uint32
        elif k<32:
            self.dtype = np.uint64
        else:
            print("kmer should be shorter than 32 bases")
            raise ValueError
        
        self.k = k
        self.revcom_flag = revcom_flag
        self.unique_kmer_in_seq_mode = unique_kmer_in_seq_mode
        
        base_map = {'A': 0, 'C': 1, 'G': 2, 'T': 3}
        self.base = {bk:self.dtype(base_map[bk]) for bk in base_map}
        self.revcom_dict = {'A':'T', 'C':'G', 'G':'C', 'T':'A', 'N':'N'}
        
        self.mask = self.gen_hash_mask(k)
        self.twobit_mask = self.dtype(3) # 0b11
        
        self.kmer_dict = {}
        self.top_kmers_list = None
        
        self.n_seq = 0
        self.n_total_kmer = 0
    
    # generate a hash mask for kmers such that bits out of scope can be masked to 0
    def gen_hash_mask(self, k):
        assert k < 32, "kmer should be shorter than 32 bases"
        mask = self.dtype((1<<2*k)-1)
        return mask
    
    def kmer2hash(self, kmer):
        """
        kmer: input sequence
        return: a hash code
        """
        k = self.k
        assert self.k == len(kmer)
        assert k<32, "kmer should be shorted than 32 bases"
        kh = self.base[kmer[0]]
        for tb in kmer[1:]:
            kh = kh<<self.dtype(2)
            kh += self.base[tb]
        return kh

    def hash2kmer(self, hashkey):
        """
        hashkey: hash key of kmer, numpy
        k: length of kmer
        """
        k = self.k
        base = np.array('ACGT', 'c')
        arr = np.chararray(k)
        mask = self.twobit_mask
        arr[-1]=base[ mask & hashkey]
        for i in range(2,k+1):
            hashkey = (hashkey>>self.dtype(2))
            arr[-i]=base[mask & hashkey]
        return arr.tostring().decode("utf-8")
    
    # return reverse complement of input string
    def revcom(self, in_str):
        rev_in_str = in_str[::-1]
        return "".join([self.revcom_dict[c] for c in rev_in_str])
    
    # return reverse complement of input hash
    def revcom_hash(self, in_hash):
        com_hash = self.mask - in_hash  # complement hash
        # reverse
        ret_hash = self.twobit_mask & com_hash
        for i in range(self.k-1):
            ret_hash = ret_hash<<self.dtype(2)
            com_hash = com_hash>>self.dtype(2)
            ret_hash += self.twobit_mask & com_hash
        return ret_hash
    
    # scan kmers in a sequence
    def scan_seq(self, in_str):
        in_str = in_str.upper()  # input string must be upper case
        len_str = len(in_str)
        res_dict = {}
        k = self.k
        i=0
        prev_hash = self.dtype(-1)
        while(i<=len_str-k):
            tmpstr = in_str[i:i+k]
            # omit a kmer if it contains "N"
            if "N" in tmpstr:
                i += 1 + max([pos for pos, char in enumerate(tmpstr) if char == 'N'])
                prev_hash = self.dtype(-1)
                continue
            if prev_hash==self.dtype(-1):
                tmphash = self.kmer2hash(tmpstr)
            # reuse hash in previous position
            else:         
                tmphash = (prev_hash<<self.dtype(2)) & self.mask
                tmphash += self.base[ in_str[i+k-1] ]
            prev_hash = tmphash
            res_dict[tmphash] = res_dict.get(tmphash,0)+1
            i += 1
        return res_dict
    
    # merge the counted kmers
    def merge_res(self, kmer_dict) -> None:
        for key in kmer_dict:
            # a kmer is only counted once in a input string in kmer_dict
            val = 1 if self.unique_kmer_in_seq_mode else kmer_dict[key]
            self.kmer_dict[key] = self.kmer_dict.get(key,0) + val
            self.n_total_kmer += kmer_dict[key] 
    
    # check if a kmer is palindrome
    def is_palindrome(self, kmer, kmer_type="string"):
        if type(kmer)==type('ACT'):
            return kmer==self.revcom(kmer)
        elif type(kmer)==type(self.mask):
            return kmer==self.revcom_hash(kmer)
        else:
            raise Exception(f'Invalid kmer type: {type(kmer)}')
    
    # get the combined counts for kmer and its rev. com.
    def get_pair_cnt(self, kmer_hash):
        revcom_hash = self.revcom_hash(kmer_hash)
        revcom_val = self.kmer_dict.get(revcom_hash,0)
        val = self.kmer_dict.get(kmer_hash,0)
        if kmer_hash==revcom_hash:  # palindrome
            return val
        else:
            return revcom_val+val
    
    # get top m kmers with the highest counts        
    # return a turple, first column is kmer_hash:count pairs, the second column is revcom_kmer_hash: count   
    def get_top_kmers(self, m=6) -> Tuple:
        assert len(self.kmer_dict)>=2*m, f"requested number of kmer {2*m} is larger than the dictionary size {len(self.kmer_dict)}"
        
        def gen_res(res):
            kmer_hash_list = tuple( (x[0], self.kmer_dict[x[0]] ) for x in res )
            revcom_hash_list = tuple( (self.revcom_hash(x[0]), self.kmer_dict.get(self.revcom_hash(x[0]), 0) ) for x in res )
            return kmer_hash_list, revcom_hash_list
        
        tmp_counter = Counter(self.kmer_dict)
        res = tmp_counter.most_common(m)
        if not self.revcom_flag:
            self.top_kmers_list = gen_res(res)
            return self.top_kmers_list
        
        # consider reverse complement
        ## get dictionary by summing reverse complement's counts
        def get_revcom_dict(in_dict):
            out_dict = {}
            for tmp_key in in_dict:
                tmp_val = in_dict[tmp_key]
                
                tmp_revcom_key = self.revcom_hash(tmp_key)
                tmp_revcom_val = self.kmer_dict.get(tmp_revcom_key,0)
                if tmp_revcom_key in out_dict:
                    continue
                if tmp_key==tmp_revcom_key:  # palindrome
                    out_dict[tmp_key] = tmp_val
                else:
                    out_dict[tmp_key] = tmp_val + tmp_revcom_val
                    out_dict[tmp_revcom_key] = 0
            return out_dict
        ## get the top 2*m kmers, from which choose the top m kmers by summing its rev. com. counts
        res = tmp_counter.most_common(2*m)
        top_dict = {x[0]:x[1] for x in res}
        top_dict = get_revcom_dict(top_dict)
        ## a top kmer must have the following minimum counts
        top_min_cnt = sorted([top_dict[k] for k in top_dict if top_dict[k]>0])[-m]
        top_min_half_cnt = top_min_cnt/2
        
        ## filter the dictionary by top_min_cnt
        top_dict = {k:self.kmer_dict[k] for k in self.kmer_dict if self.kmer_dict[k]>=top_min_half_cnt}
        top_dict = get_revcom_dict(top_dict)
        
        ## get the top m kmers from sumed dictionary
        tmp_counter = Counter(top_dict)
        res = tmp_counter.most_common(m)
        
        self.top_kmers_list = gen_res(res)
        return self.top_kmers_list
    
    # get the consensus sequence from the kmer dictionary
    def get_consensus(self, ret_string=True):
        if self.top_kmers_list:
            res = self.top_kmers_list
        else:
            res = self.get_top_kmers(1)
        kmer_hash = res[0][0][0]
        #        kmer_cnt = res[0][0][1]
        if ret_string:
            kmer = self.hash2kmer(kmer_hash)
            return kmer
        else:
            return kmer_hash
        
    # get the hamming ball
    def get_hamming_ball(self, kmer_hash, n_max_mutation=2) -> Set:
        def mutate(kmer_hash, pos):
            tmpmask = self.dtype(0)
            base_list = []
            for p in pos:
                tmpmask += (self.twobit_mask << self.dtype(2*p) )
                base_list.append(self.twobit_mask & (kmer_hash>> self.dtype(2*p) ))
            tmpbase = self.dtype((~tmpmask) & self.mask & kmer_hash)
            
            def my_gen(m):
                return [i for i in range(4) if i!=m]
            
            for e in product(*[my_gen(b) for b in base_list]):
                tmphash = tmpbase
                for i,p in enumerate(pos):
                    tmphash += (e[i]<< self.dtype(2*p) ) 
                yield type(self.mask)(tmphash) # also works for pos=()
        
        res_set = set()
        assert self.k>n_max_mutation, f"number of mutation {n_max_mutation} >= kmer length {self.k}"
        for i_mutation in range(n_max_mutation+1):
            for pos in combinations(range(self.k), i_mutation):
#                print(f'pos={pos}')
                for kh in mutate(kmer_hash, pos):
#                    print(f'add {self.hash2kmer(kh)}')
                    res_set.add(kh)
        return res_set
        
    def scan_file(self, file_name, file_type="fasta"):
        """
        file_name: input DNA sequence file name
        file_type: fasta, fastq, 
        """
        self.n_seq = 0
        self.n_total_kmer = 0
        self.kmer_dict = {}
        self.top_kmers_list = None
        
        if file_name.endswith(".gz"):
            fh = gzip.open(file_name,"rt")
        else:
            fh = open(file_name, "r")
        
        for rec in SeqIO.parse(fh,"fasta"):
            self.n_seq += 1
            tmpdict = self.scan_seq(str(rec.seq))
            self.merge_res(tmpdict)
        fh.close()
        return self.kmer_dict
    
    # make kmer distribution plot
    # plot kmer distribution around the given consensus sequence
    def mk_kmer_dis_plot(self, consensus_seq=None):
        if not consensus_seq:
            consensus_seq = self.get_consensus()
        # to do, Alex
        # self.kmer_dict
        pass
    
class MotifManager:
    def __init__(self, kmer_counter, consensus_seq=None, n_max_mutation=2, kmer_dict=None, revcom_flag=True):
        """
        kmer_counter: a KmerCounter instance
        consensus_seq: consensus sequence, can be other sequences different to kmer_counter's
        n_max_mutation: maximum number of allowed mutation to consensus sequence
        kmer_dict: a kmer dictionary similar to kmer_counter's, could be use do find a second motif after removing kmers belonging to a first motif
        revcom_flag: if reverse complement should be counted
        """
        if not consensus_seq:
            self.consensus_seq = kmer_counter.get_consensus()
        else:
            self.consensus_seq = consensus_seq
        if not kmer_dict:
            self.kmer_dict = kmer_counter.kmer_dict
        else:
            self.kmer_dict = kmer_dict
        if n_max_mutation*4>kmer_counter.k:
            new_val = int(np.floor(kmer_counter.k/4))
            w_str = f'n_max_mutation={n_max_mutation} must be smaller than 1/4 of kmer length k={kmer_counter.k}.'+"\n"+f'Changed to n_max_mutation={new_val} now.'
            warnings.warn(w_str,UserWarning)
            n_max_mutation = new_val
            
        self.kmer_counter = kmer_counter
        self.n_max_mutation = n_max_mutation
        self.revcom_flag = revcom_flag
        
        self.consensus_hash = kmer_counter.kmer2hash(self.consensus_seq)
        self.forward_motif_ball = kmer_counter.get_hamming_ball(self.consensus_hash, n_max_mutation)
        self.con_revcom_hash = kmer_counter.get_revcom_hash_arr(self.consensus_hash)
        self.revcom_motif_ball = set([kmer_counter.get_revcom_hash_arr(kh) for kh in self.forward_motif_ball])
        self.is_palindrome = self.consensus_hash==self.con_revcom_hash
        
        # data for motif logo construction 
        if revcom_flag and not self.is_palindrome:
            self.cntarr = self.get_pair_cntarr(self.forward_motif_ball)
        else:
            self.cntarr = self.get_kmers_cntarr(self.forward_motif_ball)
            
        self.forward_motif_mat = self.gen_motif_cnt_mat(self.forward_motif_ball, self.cntarr)
        self.revcom_motif_mat = np.flipud(self.forward_motif_mat.copy()[:,::-1])
            
        # data for motif position figure
        self.bins = np.arange(0,1+0.01,0.01)
        self.tfbs_pos_dis_forward = np.zeros(len(self.bins)-1 ,dtype="float")
        self.tfbs_pos_dis_revcom = np.zeros(len(self.bins)-1,dtype="float")
        
        # data for number of binding sites on sequences
        self.n_tfbs_forward_arr = np.zeros(kmer_counter.n_seq, dtype="int")  # number of tfbs (forward motif) on each input sequence
        self.n_tfbs_revcom_arr = np.zeros(kmer_counter.n_seq, dtype="int")
        
        # number of motif sequences over all sequences
        self.n_seq = kmer_counter.n_seq
        self.n_tfbs_seq = 0
        
        # co-occurence of motif
        self.ff_co_occur_index = 0  # forward-forward motif co-occurence
        self.fr_co_occur_index = 0  # forward-reverse motif co-occurence
    
    # generate the motif count matrix, same dimension as position weight matrix (pwm)
    def gen_motif_cnt_mat(self, kmerhash_arr, cnt_arr):
        k = self.kmer_counter.k
        mat = np.zeros(shape=(4, k), dtype="int")   # 4 x k matrix
        for kh, kc in zip(kmerhash_arr,cnt_arr):
            for i in range(k):
                tmpbase = (kh>>self.kmer_counter.dtype(2*i)) & self.kmer_counter.twobit_mask
                mat[tmpbase, i] += kc
        return mat
    
    # get the combined counts for kmer and its rev. com.
    def get_pair_cnt(self, kmer_hash):
        revcom_hash = self.kmer_counter.get_revcom_hash_arr(kmer_hash)
        revcom_val = self.kmer_dict.get(revcom_hash,0)
        val = self.kmer_dict.get(kmer_hash,0)
        if kmer_hash==revcom_hash:  # palindrome
            return val
        else:
            return revcom_val+val
    
    def get_pair_cntarr(self, kmer_arr):
        cnt_arr = np.zeros(len(kmer_arr),dtype='int')
        for i,kh in enumerate(kmer_arr):
            cnt_arr[i] = self.get_pair_cnt(kh)
        return cnt_arr
    
    def get_kmers_cntarr(self, kmer_arr):
        cnt_arr = np.zeros(len(kmer_arr),dtype='int')
        for i,kh in enumerate(kmer_arr):
            cnt_arr[i] = self.kmer_dict.get(kh,0)
        return cnt_arr
    
    # scan motif in a sequence
    def scan_seq(self, in_str, hamming_ball):
        in_str = in_str.upper()  # input string must be upper case
        len_str = len(in_str)
        k = self.kmer_counter.k
        
        res_list = []
        i=0
        prev_hash = self.kmer_counter.dtype(-1)
        while(i<=len_str-k):
            tmpstr = in_str[i:i+k]
            # omit a kmer if it contains "N"
            if "N" in tmpstr:
                i += 1 + max([pos for pos,char in enumerate(tmpstr) if char == 'N'])
                prev_hash = self.kmer_counter.dtype(-1)
                continue
            if prev_hash==self.kmer_counter.dtype(-1):
                tmphash = self.kmer_counter.kmer2hash(tmpstr)
            # reuse hash in previous position
            else:         
                tmphash = (prev_hash<< self.kmer_counter.dtype(2) ) & self.kmer_counter.mask
                tmphash += self.kmer_counter.base[ in_str[i+k-1] ]
            prev_hash = tmphash
            if tmphash in hamming_ball:
                res_list.append(i)            
            i += 1
        
        res_list = [e/(len_str-k) for e in res_list]  # record relative position on the string
        res = np.histogram(res_list, self.bins) # res is a tuple, res[0] are the counts, res[1] are the bins edge
        
        return res[0]
    
    def merge_res_forward(self, pos_cnt) -> None:
        self.tfbs_pos_dis_forward += pos_cnt
    
    def merge_res_revcom(self, pos_cnt) -> None:
        self.tfbs_pos_dis_revcom += pos_cnt
    
    def scan_file(self, file_name, file_type="fasta"):
        """
        file_name: input DNA sequence file name
        file_type: fasta, fastq, 
        """
        if file_name.endswith(".gz"):
            fh = gzip.open(file_name,"rt")
        else:
            fh = open(file_name, "r")
        
        for i,rec in enumerate(SeqIO.parse(fh,"fasta")):
            tmpseq = str(rec.seq)
            tmpcnt = self.scan_seq(tmpseq, self.forward_motif_ball)
            self.merge_res_forward(tmpcnt)
            self.n_tfbs_forward_arr[i] = sum(tmpcnt)
            if self.revcom_flag and not self.is_palindrome:
                tmpcnt = self.scan_seq(tmpseq, self.revcom_motif_ball)
                self.merge_res_revcom(tmpcnt)
                self.n_tfbs_revcom_arr[i] = sum(tmpcnt)
                
        fh.close()
        
        if self.revcom_flag:
            self.n_tfbs_seq = sum( np.logical_or(self.n_tfbs_forward_arr>0, self.n_tfbs_revcom_arr>0) )
        else:
            self.n_tfbs_seq = sum( self.n_tfbs_forward_arr>0 )
        
        tmpn1 = sum(self.n_tfbs_forward_arr>0)
        tmpn2 = sum(self.n_tfbs_forward_arr>1) # more than 1 motifs on sequence
        self.ff_co_occur_index = tmpn2/tmpn1  # forward-forward co-occurence index
        
        if self.revcom_flag and not self.is_palindrome:
            tmpn1 = sum(np.logical_or( self.n_tfbs_forward_arr>0, self.n_tfbs_revcom_arr>0))
            tmpn2 = sum(np.logical_and( self.n_tfbs_forward_arr>0, self.n_tfbs_revcom_arr>0)) 
            self.fr_co_occur_index = tmpn2/tmpn1
            
    # make bubble plot for motif (forward & revcom) co-occurences
    def mk_bubble_plot(self) -> None:
        tfbs_arr = np.vstack((self.n_tfbs_forward_arr, self.n_tfbs_revcom_arr))
        uniq_pairs,uniq_cnt = np.unique(tfbs_arr, axis=1, return_counts=True)
        # do not display non motif sequences for better visualization
        if uniq_pairs[0,0]==0 and uniq_pairs[1,0]==0:
            uniq_pairs = uniq_pairs[:,1:]
            uniq_cnt = uniq_cnt[1:]
        plt.scatter(uniq_pairs[0,], uniq_pairs[1,], s=uniq_cnt)
        perc = round(self.n_tfbs_seq/self.n_seq*100,1)
        plt.title(f'{self.n_tfbs_seq} out of {self.n_seq} ({perc}%) sequences contain TFBS')
        plt.xlabel('Number of forward motif on sequence')
        plt.ylabel('Number of revcom motif on sequence')
        plt.ioff()
        plt.show()
        
    # make motif logo    
    def mk_logo_plot(self, motif_mat) -> None:
        # to do, Alex
        # e.g. self.forward_motif_mat, 4 x k count matrix
        # self.gen_motif_cnt_mat
        pass
        
    # make motif position distribution plot
    def mk_motif_posdis_plot(self) -> None:
        def kde_smooth(x):
            x_kde = np.linspace(0,len(x),1000)
            std = 5
            density = sum(xi*norm.pdf(x_kde, mu, std) for mu,xi in enumerate(x))
            return density/sum(density)
        
        # kernel smoothing
        y_sum_forward = sum(self.tfbs_pos_dis_forward)
        y_sum_revcom = sum(self.tfbs_pos_dis_revcom)
        p_forward = float(y_sum_forward)/(y_sum_forward+y_sum_revcom)
        p_revcom = 1-p_forward
        
        den_forward = p_forward * kde_smooth(self.tfbs_pos_dis_forward)
        if self.revcom_flag and not self.is_palindrome:
            den_revcom = p_revcom * kde_smooth(self.tfbs_pos_dis_revcom)
        
        x_kde = np.linspace(0,len(self.tfbs_pos_dis_forward),1000)
        
        plt.plot(x_kde,den_forward)
        if self.revcom_flag and not self.is_palindrome:
            plt.plot(x_kde,den_revcom)
        plt.title(f'TFBS position distribution')
        plt.xlabel('Relative position')
        plt.ylabel('Kernel density')
        if self.revcom_flag and not self.is_palindrome:
            plt.legend(('forward',))
        else:
            plt.legend(('forward', 'revcom'))
        plt.show()
        
    
        
        
        
# TODO: motif location on sequence
        # number of motif on sequence, done
        
        # using bubble plot to display the joint number of motifs, done
        
        # forward-forward co-occurence index, done
        # forward-revcom co-occurence index, done
        
        # mutation=2 is too large for small kmers, done
        
        # output top kmer information
        # output count of a given kmer information
        
        # distance between motif on sequences, etc, to do 
        # output sequences that contain motif and highlight the motifs, to do 

from Bio.Seq import Seq
def upper_file(file_name, file_type="fasta"):
    """
    file_name: input DNA sequence file name
    file_type: fasta, fastq, 
    """
    if file_name.endswith(".gz"):
        fh = gzip.open(file_name,"rt")
    else:
        fh = open(file_name, "r")
    
    outfile = file_name+".upper.fasta"
    foh = open(outfile,'w')
    for rec in SeqIO.parse(fh,"fasta"):
        rec.seq = Seq(str(rec.seq).upper())
        SeqIO.write(rec,foh,'fasta')
        
    fh.close()
    foh.close()

import os    
import pickle
class FileProcessor:
    def __init__(self, file_name=None, file_type="fasta", out_dir="",
              kmer_len=0, unique_kmer_in_seq_mode=True, revcom_flag=True, 
              consensus_seq=None, n_max_mutation=2, kmer_dict=None):
        assert os.path.exists(file_name), f"input file {file_name} does not exist"
        
        # make output directory
        # preproc results, figures are stored in this directory
        self.mkdir(out_dir)
        self.output_dir = out_dir
        
        # file names to be saved
        self.preproc_res_file = self.gen_absolute_path('preproc.pickle')
        self.logo_forward_file = self.gen_absolute_path('logo.forward.png')
        self.logo_revcom_file = self.gen_absolute_path('logo.revcom.png')
        self.motif_posdis_file = self.gen_absolute_path('posdis.png')
        self.kmer_hamdis_file = self.gen_absolute_path('hamdis.png')
        self.motif_cooccur_dis_file = self.gen_absolute_path('cooccurdis.png')
        
        # create kmer counts and motif manager
        kc = KmerCounter(kmer_len, unique_kmer_in_seq_mode=unique_kmer_in_seq_mode, revcom_flag=revcom_flag)
        kc.scan_file(file_name, file_type=file_type)
        print('kmer counter has scaned file')
        
        mm =  MotifManager(kc,consensus_seq, n_max_mutation=n_max_mutation, kmer_dict=kmer_dict, revcom_flag=revcom_flag)
        mm.scan_file(file_name)
        print('motif manager has scaned file')
        
        # make plots and save results, TODO
        with open(self.preproc_res_file, 'wb') as f:
            pickle.dump([kc,mm,self], f)   # not sure if self could be pickled
        
#        kc.mk_kmer_dis_plot()
#        self.save_figure(self.kmer_hamdis_file)
#        
#        mm.mk_logo_plot(mm.forward_motif_mat)
#        self.save_figure(self.logo_forward_file)
#        
#        mm.mk_logo_plot(mm.revcom_motif_mat)
#        self.save_figure(self.logo_revcom_file)
#        
#        mm.mk_motif_posdis_plot()
#        self.save_figure(self.motif_posdis_file)
#        
#        mm.mk_bubble_plot()
#        self.save_figure(self.motif_cooccur_dis_file)
        
        
    # make output directory if "outdir" does not exist
    def mkdir(self, outdir):
        if not os.path.exists(outdir):
            os.makedirs(outdir)
    
    def gen_absolute_path(self, filename):
        return os.path.join(self.output_dir,filename)
    
    # save figure, to do 
    def save_figure(self, file_name):
        plt.savefig(file_name)
        plt.close()
    
if __name__=="__main__":
    
    # in_file = sys.argv[1]
#    in_file = "/Users/lcheng/Documents/github/IniMotif-py/exampledata/NF1-1"
#    in_file = "/Users/lcheng/Documents/github/IniMotif-py/gonghong/VR_AR_hg19.fasta"
    in_file = "/Users/lcheng/Documents/github/IniMotif-py/gonghong/gz_files/VR_ERG_hg19.fasta.gz"
#    in_file = "/Users/lcheng/Documents/github/IniMotif-py/gonghong/masked_VR_AR_hg19.fasta"
    
    fp = FileProcessor(in_file, out_dir="../test", kmer_len=12)
    
#    kc6 = KmerCounter(18)
#    kc6.scan_file(in_file)
    
#    top_kmer_res = kc6.get_top_kmers()
#    consensus = kc6.get_consensus()
#    
#    mm =  MotifManager(kc6,consensus, n_max_mutation=0)
#    mm.scan_file(in_file)
    
##    from sklearn.neighbors import KernelDensity
#    from scipy.stats import norm
#    
#    x = mm.tfbs_pos_dis_forward
#    x_d = np.linspace(0,len(x),1000)
#    density = sum(xi*norm.pdf(x_d, mu, 10) for mu,xi in enumerate(x))
#    plt.fill_between(x_d, density, alpha=0.5)
#    plt.show()
#    
    
#    mm.mk_motif_posdis_plot()
    
#    mm.mk_bubble_plot()
    
#    con_hash = kc6.kmer2hash(consensus)
#    print(f"consensus={consensus}")
#    
#    hamball = kc6.get_hamming_ball(con_hash,n_max_mutation=2)
#    for kh in hamball:
#        print(kc6.hash2kmer(kh))
        
    
#    file_arr = ['VR-AR_VR-ERG_complete.fasta.gz',
#                'VR-FA1_VR-HB13_complete.fasta.gz',
#                'VR_AR_hg19.fasta.gz',
#                'VR_ERG_hg19.fasta.gz',
#                'VR_FA1_hg19.fasta.gz',
#                'VR_HB13_hg19.fasta.gz']
#    kmer_arr = ['CTATACTACGG', 'CGATACTACGG']
#    for file in file_arr:
#        in_file = "/Users/lcheng/Documents/github/IniMotif-py/gonghong/gz_files/"+file
#        kc11 = KmerCounter(11)
#        kc11.scan_file(in_file)
#        
#        kh_arr = [kc11.kmer2hash(kmer) for kmer in kmer_arr]
#        cnt_arr = [kc11.get_pair_cnt(kh) for kh in kh_arr]
#        print(f'{file}  n_seq={kc11.n_seq} {kmer_arr[0]}   {cnt_arr[0]}   {kmer_arr[1]}  {cnt_arr[1]}')
    
#    print("\nCount all kmer mode\n")
#    for file in file_arr:
#        in_file = "/Users/lcheng/Documents/github/IniMotif-py/gonghong/gz_files/"+file
#        kc11 = KmerCounter(11,unique_kmer_in_seq_mode=False)
#        kc11.scan_file(in_file)
#        
#        kh_arr = [kc11.kmer2hash(kmer) for kmer in kmer_arr]
#        cnt_arr = [kc11.get_pair_cnt(kh) for kh in kh_arr]
#        print(f'{file}  n_seq={kc11.n_total_kmer} {kmer_arr[0]}   {cnt_arr[0]}   {kmer_arr[1]}  {cnt_arr[1]}')
#    
    
#    in_file = "/Users/lcheng/Documents/github/IniMotif-py/gonghong/TFAP2A.fasta"
#    upper_file(in_file)


        
