# Supplementary material for: k-mer manifold approximation and projection for visualizing DNA sequences
Source: Genome Res. 2025 May;35(5):1234–46. doi: 10.1101/gr.279458.124 (PMC12047656; doi:10.1101/gr.279458.124)
Supplement: Supplement 7 [file Supplemental_code.zip › Supplemental code/kmap_pacakge/tests/test.fa]

>seq00_1
AAAAAAAAAAAAAAAAAAAAAAAAAAAAAAAAAAAAAAAAAA
>seq00_2
CACACACACACACACACACACACACACACACACACACACACACACACACA
>seq0_1
ACGCCGTCACGGGCCCTCGTCGGCAACGGGGTAATCGATAGC
>seq1_1
ACGACAAATCGATAGCGTCACCAGGGTACTTCTAGAGTTTT
>seq2_1
GAATCGATAGCTGGCCCCGGTAACTCCGTTTATATAATGTTTATGCTCTTTCCACGGCG
>seq3_1
GCAATCGATAGCCCCTCCATACCCGTAGTATATGACATATT
>seq4_1
CTCGGATGGCCTACTAATCGATAGCGTCTTGAT
>seq5_1
TCCCTTTGACGGCAGGCAAACTAATCGATAGCTTA
>seq6_1
AATCTAGGCGCAATCGATAGCAAGGAGGTGTGTGGGGTTTGATATAAGTAATATGTATC
>seq7_1
GGGGCAAACATAAGAAATCGATAGCATATATGCTACTCTACTCGTTAATCACAGCCA
>seq8_1
ACACAATCGAGAGCGTTATCGAGATTCCAAAGATTAGCTGTCAACCCTACTATGGACA
>seq9_1
GCCTCGTATCATAATCCACAGCGCCGCTGAGTGCTTTCTAGCCGTCCTCACCATGAGTAA
>seq10_1
CTAACAGTGATCTTAGCGGGTAACTGCTACAATCGATAGCGAAGCGGCACCG
>seq11_1
CCTTGAATATTCCGGCTCGGATTACGAAGCATGCGAATCGATAGCGCTTGTAG
>seq12_1
GTATAGTGAGTCCCAAGGCAATCGATAGCATTCCCTTCGTGTCTTCC
>seq13_1
ATGCCCCTTATGTTACAATGACACCCTTGTACGTGAATCGATAGCTTAGTAACAA
>seq14_1
TCAGTGAAACCTACACCCAATCGATAGCCTAGAAAT
>seq15_1
GGAAGGGATCAGTGACCCATAGTGCCGAACGCGAAATCGATAGCAAT
>seq16_1
ACGGCAGCTCCACGAATCGATAGCGATTCACATGC
>seq17_1
GATAACACCACAAATCGATAGCCGGCCTTACGAGTTTCCGAACAATAT
>seq18_1
GAGTGGATGCGGCACTAAAGTACTAATTCGATAGCTC
>seq19_1
TGGAGTGACAAAAAAATCGATAGCACTCCCCGGT
>seq20_1
ATGTTATTCCGCCTTTAATCGATAGCTACC
>seq21_1
AGGTGCACACTTTATTGGCGGGTCTCGAATCGATAGTCGCTA
>seq22_1
TACAAACGCCATGTCAGTGCCTGCGATATAAGGCGAAATTGATAGCATTTATGAAAGAG
>seq23_1
GACCGTCGAGTGCCTCTATCACTCACGCACTCAGTTGAGAATCGATAGCATGACTGACA
>seq24_1
TTCCAAAGAATCGATAGCCAACCGTCTGAAAAATGTGTGAACA
>seq25_1
CCAGAATCTACAGGCGCACGGTTGGATCGCCGATCGATAGCTC
>seq26_1
GGAAATTTACAAGGTAATCGATAGCATGTGGATATTCA
>seq27_1
GATTTCAACTAACTCTCGCCGGAGGTTAATCGATAGCCTACGTGCGAGG
>seq28_1
CTGAAGGTTATTGTTTCACTACATCTAAATCGATCGCGGGCAA
>seq29_1
AGGCAACTCAATCGATAGCTTACAGCGAACACCGCATATTCGCC
>seq30_1
ATGTCCTTCCTTAAACGAATCGAGAGCTATT
>seq31_1
AGCGTAGCACTCGTCCGGGTTGGGCAATGCATCCTCAATCGATAGCCGAGGGCGATCTCC
>seq32_1
AGCCGGCCACATAATTCAATGTCGTTGACGGGCGCCGAATCGATAGCGCC
>seq33_1
ACTCACTGTGCCCTCGAACAGTAATCGATCTCGTAA
>seq34_1
CTGCTAGTGCAGAAATCGGAAATCGATAGCGAATCGGCCGCGGCGTGAAG
>seq35_1
GCTGGGTGTTGGAAACGATAGATGCTTAATTACCCCCCGTG
>seq36_1
TATTACGCCGGACTGCTCACCTAATCGATAGCACTCTCGCCGC
>seq37_1
GCTGAGTGGCTAATCGATAGCTCTAGCTTTGGAGGCCTCATAATAAAATCCACGATGA
>seq38_1
GCACAGTAGTTTCGATAGGTACACTGTAATCGATAGCTCACACAGACGG
>seq39_1
ACCAATCGATAGCCGTTATTATAGCTAGAAG
>seq40_1
AGGCAAGTGAATCGATAGCTAGTTAGGCCAAGACACAAACAA
>seq41_1
GGTTATTCAAGACAACCTGTCCGCTTTAGGTCGTCCAATCGATAGACAATGAATAGTC
>seq42_1
AGAGGGGAAATAACTTACGAGCGATAAAATTGGCTCAAGCGATAGCGCAATCGGTAA
>seq43_1
CGGCATTGACTCGTAATCAGTCGAAACGGCTTCAATCAATAGCCGGAAGAA
>seq44_1
CTTATGTCTTATGCGAGGCCAAATCGATAGCCCGA
>seq45_1
GGGGTCGACACATGATATGATCCTGCCTGGGAAATCGATAGCAAA
>seq46_1
CCATCGCTCCTTCAAAGCGATAGCGAGGCTGCGCCCGACTATTAGTCCTGCGTG
>seq47_1
ACAGATATTGCCTTTACGTAAATCGATAGCGACAAC
>seq48_1
GTCCAATCGATAGCCTAACGACGCTCCTCGCGGC
>seq49_1
CTAGACGATATACTCTGCCCGAATCGATAGCCGCTAAA
>seq50_1
CTATAGACAGGGACCGCCTTCCAGCCTCGCTAATCGATAGCCTGACACATATGCACGTT
>seq51_1
TTTCGGTATAGTCCAATCGATTGCCATCGATGGTCTGCCAGGGGGC
>seq52_1
AGCCATCAGAATCGATAGCCTTGGCCAACACGTTTCGT
>seq53_1
GTTTTCTCGACACGTAAACAGTAATAGATAACGCCCCGCATGAACGGGTGGAC
>seq54_1
AATCGATAGGGGCTGTGATATAGTTTAGTCCCAAAAGTCGTCATGGGAGAAG
>seq55_1
AAATCGATAGCTGCTTTATATGCGCTCGGCTGTATGACGCGAGAATG
>seq56_1
AAACTGTACCCCGTACAAATAACAAATCGATAGCTTGT
>seq57_1
AGCCGCTCGTATGGAACTCGAGGACGTGTTGAAATCGATAGCGGCGCGCTGCCGAC
>seq58_1
TGCAATCTGAGGGAAAACCCAGTGAATCAATAGCTTGAGATTC
>seq59_1
CTCTAAGATATAGGTCAGTTAAATCGATAGCCTATCCGACGATTCAGAACCAGCG
>seq60_1
CGATAGCTACACCCGTTGCTAATCGATAGCGTTATGTTATATAAAA
>seq61_1
GCCTGTGGAAACCTTCGCCGATCCATACCCGATCGATAGCACCTT
>seq62_1
TGGCGTAAGGTGCATTTGGTGTCAGACTTAATCGATAGCGTCACATTAGGTCGCACCCA
>seq63_1
GTCCCTGACGGTGGGGGTTAATCGATAGCGTACGACTCTA
>seq64_1
TCTTAGGCCAGCGCCTAGGGTGAATCGATAGCGGGGGTCTATGTGT
>seq65_1
GCCTTATCCACCCATCTCCGAAACGATAGCTCTAGCGCCC
>seq66_1
TTAACTAATCGATAGCAGGTATAACAGGTTAGTTC
>seq67_1
GTCTTTATGAAATTTCGCAGATTAAGTTCACCGAGTCTCAACGAATCGATACCAAT
>seq68_1
AGAACGGCACTATTGCTCAAGACAAATCGATAGCCTGTGTACACGA
>seq69_1
ACAGGTGGTATTCTAATCGATAGCCAGCCTT
>seq70_1
ACACGTCGGAGCTACGGTGAATCGATAGAAACAATCTATAGTCTTAGA
>seq71_1
CCGTCACAGCAAGTGGGCATCACCCAGTTAATCGATCGCAGGTGGTATCCG
>seq72_1
GAATCGGTAGGTCGCAGTGCATTGGTAGTGAGGCGAGCTT
>seq73_1
AAATCGATAGCGAGCACTCAGATAAATAGACATGTGATTGG
>seq74_1
GAAAATAGTCTGAATCGATAGCATACTTGTTGCCTTTTGTATCAA
>seq75_1
CCAATAAAACGCTCGTTATACAACTGGCATAAAAAATAATAATCGATAGCCGCCGCA
>seq76_1
CAGTGCCAACTCATAGGCTAAATTGATAGCGTCTTAGTAATAGTT
>seq77_1
AATCGATAGCCGGATGAGTGACCGTCACCGTTAGAATAATCAAGAGGAAACGCTCCACC
>seq78_1
TCCGAGTGAATCGATAGCCCGCGACTAGTACTTTCC
>seq79_1
CGCTTCGTAGTTTTGGACATTAATCGATAGCT
>seq80_1
ACCCTAATCGATAGCTCTGCATTTCTGGTCAGACAGGCCGAAAT
>seq81_1
CGGTCAATCGATAGCACATTTCATGCATATA
>seq82_1
TGCCGTGACGTGCGCATGTCTGATGAATCGATAGCACTGCCTCGCCAAATACCA
>seq83_1
AATCGATAGAAATGCGTGGGCATCGTGGGAA
>seq84_1
ATGGGCCTACAGTTTTGTCCACCACATTCATAAATCGAAAGCT
>seq85_1
GATTAATCGATAGCCGGCGATCACACTCTCTGA
>seq86_1
GCCGCTCGCGCAATCGATAGCACATTCCTTAATACC
>seq87_1
ACAAGCCGCTAAAGTTGGTCCAGGGGTGAATCGATAGCACTATCTCACT
>seq88_1
AGGGGCGCTCAGGATAGAAATCGATAGCGCTCAGTTTGCTC
>seq89_1
AAATAGGAACCAAGAATTGATAGCTCTGTAAAGAAATTGGCAACTGCTAGTAATAGCCCA
>seq90_1
CCCTGAGATTCATACTACGCCGCTCCTTGATCGCACCAATCGATAGCGTGCG
>seq91_1
ACTTGTCCCTGACCTGCAATCGTTAGAATTTTTCCGCTCCCGGT
>seq92_1
CAATCGATAGCTCTGTCAGGAGGATCTTGGTCGGAGCGGTATTC
>seq93_1
GCGCTATGGCGCTCAAATCGATAGCCGTGTACAATAG
>seq94_1
CACCTCTCCAATCGATAGCTTCTTGAAGTAAGCGATGAAACACTG
>seq95_1
AGTGATCAAGCGAATAGAATCGATATCTCTCTGCATAGTTTGGAATGGTAGTTACGTC
>seq96_1
GTAATCGATAGCCCGTAAGCGCCTTCTAACGTATGACGACGCTTGT
>seq97_1
CCTAATCCAAGTTATTAGAACTTTTTGCTATTGGTAGTTCAATCGATAGCGAGAGGTGC
>seq98_1
ACTTAACTCAAATCGATAGCACCTAAAGTACGTGACGGGTA
>seq99_1
ATTCTAAATCGATAGCGATACTGGGCCTAGCCTATACG
>seq100_1
TAACTTTCAGTTATGATCTTAAATCGATAGCAGCACCATAAGT
>seq101_1
CTGCCTGTGGTGCTCAATAGATAGCAGAATTCT
>seq102_1
CTCGCCGTTTCAATCGATAGCCAAACAAGCGGTTAAGAAGCGAACTACCAAC
>seq103_1
TCTCGAATGACTACTCACACTAAGTTACTGATAATGAAGCGATAGCCT
>seq104_1
TGAGACTCGGCGTTATCCGAATCGATAGCCATGGGATTAAGGTCATT
>seq105_1
CAGTTTCTGACCTCTCATGATTTACCAACCTGTAATCGATCGCCTTTATTTCG
>seq106_1
GAAACCGATAGCGGATACGACAACTCGCCGACGCGCCGCAAGGATCTCGGGGTATT
>seq107_1
GCCCTAAACTCCATGAATCGATAGTGTTGTTCTACCCTTGCTGAGTA
>seq108_1
TACGAAACCAGGCGCCTACATCAGCAATCGGAATCGATAGCTAGTCAAC
>seq109_1
GTTTAGAAGCTTTTTCCGGCGAAATCGATAGCGCTCTGGG
>seq110_1
ATTCAAATCGATACCGAATGCTTGAATCTTT
>seq111_1
GTTGACTGATGTATGCAGATTCAAAACGATAGCCCTATCGC
>seq112_1
GTACAGCCGACTGATTCGATAGCGTGATCTGATCTTG
>seq113_1
TAGACCTGATAGGACGGAATCGATAGCGAAGATCGGATCG
>seq114_1
GTTAGCTGATCGATAGACGACGAATGGAACAGGA
>seq115_1
AGTAATCGATAGCCTAAGCGGGACCTTGGG
>seq116_1
TCGAAATCGATGCACCACTGATAAACCGCTAGCAGCAATCAATAGTCAT
>seq117_1
GTTTCTAGTCCCTACCAGAGAATCGATAGCATT
>seq118_1
AGTGCAAGCCTACGCAGGTGACGCGAAGTAGATAAGAATCGATAGCTCGG
>seq119_1
ATGAAGCTTATGATGAACTTATCGAGAGCTGGTCTC
>seq120_1
CTAATGTAGTACCTTGACGATTGCCTTCTGTACCATGAATCGATAGCGGAGCGGCGGG
>seq121_1
AGATGTTTCTAATTCTAAGGAACTAATTTTAGAATCGATAGCCGCCCGATATAGG
>seq122_1
GTATCAATCGATAGCAACGAACTACCGCCGTGGACA
>seq123_1
TGAACAGCCCCGGAAGTTTCAAGGTCCACGGCATCGATAGCATAGCTAA
>seq124_1
CTAATCGCTAGCACATTACGCTTCGCGCAG
>seq125_1
AGGGGTCCGTGAGGCCGGAATATTGTATCCCAACACGGCAATCGATAGCATAAC
>seq126_1
ACGTACCGTAGGGTATCGCCGCAAACAATCGATAGCTGATCTAAAAAGATGTAAAGCC
>seq127_1
TAGGTATGTCAATCGATAGCGAAGACAGAGAGTCTGCGTTTT
>seq128_1
AATCGATAGCGACCTCACACTGGCACGAGACAATCAATATTC
>seq129_1
CCTCGCAAATCGATAGCGATCAACGACTCTATTAAGGCGGGACAAGTTAG
>seq130_1
CGAAGCTTGATTCCCTTGTCTGCGTATGATGGGAGGAATGGATAGCCTCTTGCCG
>seq131_1
AAAAGATCCTCCTCGAAGGAGATCAGCAATCGATAGCCATGGGATAAGTCTGGTGAACGT
>seq132_1
ACTCGGGGTAACAATCGAGAGCGGTTAAGTGTGCGATCTCCGGCAATGAAACA
>seq133_1
AGCAAAATCGATAGCACAATACAGTAGATCC
>seq134_1
AGCTCTGGAATCGATAGCGCGAGGAGCCGTTACCATCGTGGTTACGTAAAT
>seq135_1
TAGGGGTTACACTAAGCATAATTTTGTCGAATCGATAGCCCCCCATTCACGATT
>seq136_1
GTGAAATTCTAATGGCCTACCCAGATTGAATCGATAGC
>seq137_1
AGAAGAATCGATAGCTCGCGATTTAACCGCCCTT
>seq138_1
TAAACCAGTCGGCAATCGATAGCCGGCCTGCGCGTTTTGTCTTAAT
>seq139_1
GCCAGCCGAGTTCGTAGCATCACTGCAACCAGTAGAATCGATAGCTTCGGGCAGG
>seq140_1
GGTACAGCGGGAATCCTCAACACATTCAGGCACAATCGATAGCGCTAT
>seq141_1
CGAAATCGAAAGCGTGTTCAGCGCTGTACACAACGCAATTAACTCC
>seq142_1
CCCCGGTAGAATCGATAGCGCCCGTGAGATTCCATTTGCTTCG
>seq143_1
TGAAATCGATAGCCTAAGGTTTGGCAGCCGA
>seq144_1
TAATCGATAGCTTTAAACAGGGAGTGAATAGT
>seq145_1
GTCCGTCGGACAGTACAATCGATAGCGTTGACAAA
>seq146_1
GCGTAACTAAAAAGAGCTTTTCACGGAATCGATAGCTCCCGACGCGT
>seq147_1
TTCGTACACTCCCGCACAGAATCGATAGCT
>seq148_1
AGGCAGAAATCGATAGCCAAAAGAGCCGACCACGGGAAGGCACAAGTTGGAG
>seq149_1
TGGTTTCGTAGTAACTCTCCTTCCGGGGGATACATGAGTCGATAGCGCCTAATGGGG
>seq150_1
GAATAAACAATCGATAGCGTGTTTGGGAATGGGTGACAG
>seq151_1
CGACTCCGGACCCGAATGGATAGCATAATA
>seq152_1
AGGAAATCGATAGCCCATCAACAGCTACAAGGAATATCTTT
>seq153_1
TGTTAATCAATAAATCGATAGCGCGTTTCGTGAT
>seq154_1
ACACAGAATTTAGTCACGCGGACAATCGATAGCTTATGTGCCCGA
>seq155_1
ATGTCCTGTCAGACTGCCATACGAAATCGATAGCGTGATT
>seq156_1
TCTATGGATGTAATCGATAGCGAAGTGAGCCGTTAT
>seq157_1
TTTTTGATTAGCGTCGATTAATCGATAGAT
>seq158_1
GCATGCAGGTTTAAGGACACGGGGGACGAGCAACACAATCGATAGCAGGGTCGTAGTAAC
>seq159_1
ATGGCCGAACAAATGGATAGCTAGCGAGGAA
>seq160_1
CGCAATCGATAGCCGTATACACACTTGGGTAATATTGAGGCACGGAC
>seq161_1
AAACAGGTCCTACTAACGTATGAAGCGATAGCC
>seq162_1
TCTCTGTATTATTTTTAAGTCGATGGCGGCGAAATTT
>seq163_1
GTTCCTAATCGATAGCTACTTTTACCTTAGCAAACGCG
>seq164_1
TTATTCTATCGATAGCCTGTTGCAATTATTATGAAGGCGATCG
>seq165_1
CTAAATGGATTCCTCTATCAATCGATAGCAATGGTACGCAAGACTGA
>seq166_1
ATTCTCGGGATATCATACATCATTTCACTACGCAAATCGATAGCCCCAGGAACT
>seq167_1
ATTGTCAAATGTAATCGATAGCTGGTCCCCTCCGTAGTAATAGGGT
>seq168_1
AAAATCGATAGCGTCCAGAGTAACGCCCATTGGAG
>seq169_1
CCGTTAGTGATGGCCCTTTATAATCGATAGCCCTATCAGTGAG
>seq170_1
TGGCACCCCGCGCGGATCAACCGCCATTCGATAGG
>seq171_1
GCGAGCAATCGATAGCATTGAGCCCCGCTC
>seq172_1
GAGGGGATAAATCGATAGCTGTGTTTTTGTTGTTACT
>seq173_1
GGTCTACGTAGTTCCGAATCGATAGCTTGCACGGCTATTACGCCGAATA
>seq174_1
GACATGGGCTGTCCACAATCGATAGCTCCTAGGTAAGGGGGACGTCAGAAGACGATAC
>seq175_1
TTTGTTAAAATCGATAGCGCGTGAACCGCCTCCTACCGATTTGGCAAGTCCGAC
>seq176_1
AACGGCACTAATTGTACCGGGTTTCCAGTGTTAATCGATAGCG
>seq177_1
TCCGCGCAGTCAGGGTACCGGGATGAGAACAAGAGGATGATCGATAGCTCGCCTTTCTGG
>seq178_1
GTACCCTAGGAACGCTCGTGTTGTTAATCGATAGCGGATCT
>seq179_1
TGCGAAATATAATCGATAGCGTCAACTTAGTAAGTA
>seq180_1
CCTTGTCAAAAAAATCGATAGCGCCGGTATCCATTGTCAATCGCGCCGTCCGAACAGGGT
>seq181_1
AATCGATAGCCCTCCCAACGGAAACAGATG
>seq182_1
GTGTGCCGTAAATCGATAGCAACTAGCATTGACCACAAT
>seq183_1
ACAATCGTTAACAATCTTATTTGTTAACAGTTGGTCGTCAGTCTGTGTGGCACTCCCTG
>seq184_1
GTGCATGGCACAAAGGGGAATCGATAGCGTC
>seq185_1
AATCGATAGCCTGTCCGGGACGCAATATTGAATTGAACAAATCAG
>seq186_1
CGGGTGTTGTCGTAGTGAATCGATAGCGAAACA
>seq187_1
ACATTAATCGATAGCTCGAGCGGCCGTGCGCGATTGG
>seq188_1
GCACGTTGAGCTCCCAATCGATAGCACCACTTTT
>seq189_1
TTCTAATTCGATACCGTCAAGGCATATTGGTACGATCCGATAGAAATGCGCCACACGTGT
>seq190_1
TGCATACTGTGAATCGATAGCGGAGCACACGTGACC
>seq191_1
TAATCGATAGCAGTCCGAAGGCGCGGTGAGATT
>seq192_1
CAGCTTCTTCGGGACCAAGTGTGGGTGAATCGATAGCGCCAAGTTTGGTGAGCTAA
>seq193_1
AGCGCGACTAATCGATAGCTGATAGTTACTTCGTTTAGTTCAACTAC
>seq194_1
AAACAATCGATAGCACTCCGCCTCGGTACTATCCAGACAGTTGGTCGAGTACT
>seq195_1
GACGTGACCATAGCAATCATTCGATAGCCCGTAGTGTCGA
>seq196_1
ACCATAAGGTTTATCCCAATCCTTGGACGGAAGCAATCGATAGCGATG
>seq197_1
AATCTGATCCTCCATGAAAATCGATAGCATCTGACGGGTGGATC
>seq198_1
ACTCGATAGCTGTGTTTTTAAACGGATCATGACTTGTTCCGTGGCAG
>seq199_1
TAACACCGCTATCTTGCCGGGCCGTAGGTCAAATCGATAGCTGAAGAGTGACCGGCTC
>seq200_1
CTGATCAGTTTGCGGAAATCGATAGCATGTTT
>seq201_1
GGTTCAATCGATAGCTTGGGGAAAACCTTGCCGCGTGGATTTGGG
>seq202_1
TTCCGTACCCGTAAATCGATAGCCATCCACCCCTCCAACGGCCTCTTCCTACGA
>seq203_1
CTAATTGAATGCATCAACAAATCGATAGCATCAAGCCCAAGCGATAATC
>seq204_1
GCAGAGAATCGATAGCGCCAATCACACGGAATTCCC
>seq205_1
AGGAATCGATAGCCACTTCGCGCCTCTCGGTAGATTAATT
>seq206_1
ACGAAGTCTGTTAGGACTGCAAATCGATAGCCTTAAGTGGTCACTGGATCACAT
>seq207_1
GACCGAGATATTGGAACTTCATTGTGAATTCAGAAGCGATAGC
>seq208_1
ACACGTAATCGATAGCAAAAAAACCATACCT
>seq209_1
AGATCCCAGTATATAAGTTCAAAAGCTCTCCGTGCCAATCGATAGCC
>seq210_1
CCCCCGCGTCAGTTCCAAGCACCGGAAGGAAGCGTATTGCTGCGCAATCGATAGC
>seq211_1
CCCCCGCTGCCAATTGATAGCGCCGATAGTGCCTAGCTTGA
>seq212_1
TGTCTATGATACCTCGATCAACGAAATCGATAGCACTATTCCTTCT
>seq213_1
TCTTACCGCGAGTGGTTTCAGGTTGTTATCGAATCGATAGGAAAATAGGC
>seq214_1
CTGTATAGTCTGGCTCACGTATAGTAATCGATAGCCACGAAAC
>seq215_1
GAACCCTGGTAAACCCGTCCTTGGCGTACCATCCTTCCCCAAATCGATAGCAGAGCC
>seq216_1
TGCAGCTAAGTCTAGCACAAATCTAATCGATAGCAATCGTACCCAACCGGAT
>seq217_1
TGGTATAGCTCCGAAATCGATAGCGGGATATAC
>seq218_1
GTAGGTCGCAAAATCGATAGCGGGGCTGGATGAATCTCTCGCAGGT
>seq219_1
TACGCCAAATGGTGGGTCCGGAATCGATAGCA
>seq220_1
CCTCCTAATCTATAGCAAAATCGATAGCCCGGCTCATACTTAGCCGGGGCCGTATTATTG
>seq221_1
ATTTCTAGTTGTAGGCCCTTTGTTTCGATACTCGATAGGA
>seq222_1
CGGAGCAGTCCGACTAAATCGATAGCGCTGCATTAAGAGCGAGACCGGGAAA
>seq223_1
GTGCACCCGGGGTACTCGTAAATAATCGAAAGCTCGTGCTCGCCATACT
>seq224_1
CCAAATCGCCTCATAATCGTTAGCCAATCTGTACGCAAATAG
>seq225_1
TAAGTGGGCTGCTTCAGACAGAAATCGAAAGCAGC
>seq226_1
AGGGAGGCCGCACGCCTCTCGCTAGCTGGGATGTTCATAATCGATAGCCTTTCC
>seq227_1
AATCGATAGCCGGGCAATGGACGGTACAAACTTAGCTGCCTTCAAGCTA
>seq228_1
AGGGAAGTGGTAGAACGACGGGTAGGGGACTCAACAAAAAAGCGATAGCCA
>seq229_1
GAGGAGCCGTGTAATCGATAGCCGATAGCTAACCGATTAATGGGTTGACTCTCACTTG
>seq230_1
TACATGAATCGATAGCTCAAAGCAGCTGCGAAGCAGAAGAGCACGTCTCG
>seq231_1
GCTCAATCGATAGCACCATTCGAGACTCCCACACTATCTATGTAATGTGTGCCT
>seq232_1
GTAAAACGATAGCACTATCGCGCAGAGGTGGAAATGCA
>seq233_1
GCGCAATGTTCCCTGCCCTAATTAAATCGATAGCGCAGCCTGCCAAGGGCAT
>seq234_1
CTAAGGAGTTATCTAGCAATCGATAGCCAATTATCGTT
>seq235_1
GCTAAATCGATAGCATTCCCTAGAGCATTGACACG
>seq236_1
AGTTCAATCGATAGCAGGGAAACTTTTGAGCGCCCTTTGAATAG
>seq237_1
GTACTAATCGATAACATACCACGTAGCATGAG
>seq238_1
CGGTCAACGTATAGAGAGGCCGGCCAAATCGATAGCGATGCGGCTGCTTTATGCACAG
>seq239_1
AGCGAGTTGGCGAATCGATAGCCGCTGTGCGACTACTAGGCAGCCGGTCCATCAGG
>seq240_1
GGATATAACATAAATCGATCGCCCCCTCAACCCTCCTGCAAGTATGTCAG
>seq241_1
AATCGATAGCCCCAGCTGTGTGGGCGAACAGCTTCCACCACTCCT
>seq242_1
TCAAGCACACGTCGGCAGGATCACTCCATCGATAGCTGGCCCGA
>seq243_1
GCCCTCAGGCGACACGCTAACTGTAGTATCAATCGATAGCCTG
>seq244_1
TAAGGCTCCCACAAATCGAGAGCCTCAGCCATTTAACATGTTGCATACAAAA
>seq245_1
ACCCCGTGTCAATCGATAGCGAAGTCAGGAGTCCACGATAGTGAG
>seq246_1
CTTTGAATCGTTGAATCAATAGCATCAAAACATGCGCAGCATC
>seq247_1
GCATTACCGGGAATAGATAGCTACATACTCGTAGAAGCATAA
>seq248_1
AGTGCTATACCAATGCGAATCAATAGCATCACAAATCAAGAGACGT
>seq249_1
GGGGTTGGGTTCACTACAATCGATAGCTAGTTCATACCAATGATGGCGGCCTAAGCAT
>seq250_1
TCAAGATTGTTGGGGCTCGTGACGAGGAAGCGATAGCCTTTG
>seq251_1
GTCGAACTGGAATCGATAGCCATGAACTAGTCACGTGCGACG
>seq252_1
ACGTAATGGATAGCAGATCGTTAGTTGCTTGATT
>seq253_1
TAAGCTCCAGATAATCGATAGCTCCGATGGCACGTTAATCACTACCCCTG
>seq254_1
TACGGAGTCGATAGCCGACTGGTCGGATACGCTT
>seq255_1
GGTACTACGCCGAATCGATAGCAAGAAACGC
>seq256_1
GTCTAGCCCCGAAAGGTTCCACAAACTATACAAAAATCGATAGCTCACT
>seq257_1
TGTGAGGTGCGAGAAAATCTCGTCGTCGAATCAACGATAGTCGGGTTC
>seq258_1
AGAGTAACTCTAAGAATCGATAGCGCTCAACGGCGAATCCC
>seq259_1
GAATCGATAGCTTGGGTCAAGGTAAAGCCATTTTCCTAGGTCACCCTCTTGGTGAGGACA
>seq260_1
AGTGATCCAGACTCTAGAAATCGATAGCTTATAC
>seq261_1
TCATCTTGAGGTGTTAGAGCGAAGACTAATCGATAGCTTTCGAGA
>seq262_1
AGTGAATGTTGACGCTGAATAAATCGATAGCGAAAAGGCCGATCAGGAATGT
>seq263_1
TTTTTGAGCGGCACGGAAATCGATAGCTCCAATGGTGCGAAC
>seq264_1
TACCTGACAATTTAATCGATAGCACAGTCATAGGTGCAATGGTACCATGATATAAGC
>seq265_1
CACACCGACCGACGATCCTCTATGTACGAATCGATAGCGTGTCAAGAAGCCCACG
>seq266_1
AATGAATCGATAGCTACCCTGTAGCTAGTGTCGAGATGCGCAAAACAAGCGGATCTATCG
>seq267_1
ATGTCCCCCAATCGATAGCGTGCATCCCTACTACACATCCTGAGCTAGGCCTTCT
>seq268_1
CAACCTTATATCGATAGCGTGCTCGAGCGTCATTGTACGACAAGCCCTTGATGCGATTC
>seq269_1
CGGGAATCGATAGCCTTGGTGCCCACCCGTCTACAACACGAAATCCGTGCAGTGCATA
>seq270_1
ATTTCAGTCGAGACCGCTTCAATCGATAGCTAAC
>seq271_1
CCTCCAGTTTTGACACAGAACCGGTGCAATCGATAGCTGAGTTATCCTCCATA
>seq272_1
ATGAATCGAGAGCGTCCCGAAGAACAAACGATAGAAT
>seq273_1
CGGGGTTGTTCCGATCGAACGAGTTCCGGGACTCTGAGGCCAGCTAATCGATAGGACA
>seq274_1
AATCTATCATAAACTTAGTACACACCGACCGATATAATCGATAGCCTTG
>seq275_1
ATAGTAATGGGCCTTAATCGAAAGCTCACCACCG
>seq276_1
CTGCTCCAATCGTTAGCAGCCGGAAATGACGTGGACTTAGGCT
>seq277_1
CTAATTTTTTGGAGGTTAATCGATAGCATCGTGAGACCAAC
>seq278_1
GTCGTCAATCGATAGCAGCGGTATGGTGGAACAAAAATCAGGCTCGGCTACTATTAGTC
>seq279_1
TAATCGATAGCGTGGTCGCTTATCTATGAACTATCAA
>seq280_1
AATCGATAGCTCGTTTACCGAAGTCCACCTATAGCAGCC
>seq281_1
ACGGGATGCGCACTACGAACCGGGTGGTAAATCGATAGCCAAAATGGGATAAA
>seq282_1
CTTGTGGCAGTAGCACCTGGAATCGATAGCCACTCG
>seq283_1
TAATCGATAGCTACGATGACCTATATTCATGGCAGCGGTCTTA
>seq284_1
TAAATCGATAGCGGCGCATCATTTAAGTGGC
>seq285_1
GTATCCAAGAAAATCGATAGCGTTATATGGGATGCGTCATCCTTA
>seq286_1
ACCGAGGTCATTGGGGTGCAATCGATAGCCCTCC
>seq287_1
CAGTATTAGTCTCAAAATCGATAGCTGGCCCGGCAATAGGGT
>seq288_1
TATGATGCTTTGCAATAGTGACGTATAAATCGATAGCATCG
>seq289_1
TGGTGTTGGCAGAAATCGATTGCTTGTTGACCCAGACCGC
>seq290_1
ATAAATTTAAAATAATTAGTCACAAATCGATAGCGC
>seq291_1
CGAATCGTTAGCACCGAGTGCTTTTCACTGT
>seq292_1
ACAATTCGCTTCCAGCGCTTTCTCTATTTCAATCGATAGCCATGTGTTTG
>seq293_1
CGTGACATAGCCGTCAGGCGAATCGATAGCTCTCCCATTTCTCTCAGT
>seq294_1
ACAATCGATAGCATCAAGCGTCCCAAAGGCA
>seq295_1
ACCTAAATAATCGATAGCAACGGTCCCCCT
>seq296_1
AAAACTTTCCCCCAGCCAGAAGGAAGGTACCAATCGATAGCATCTAGAAG
>seq297_1
TCCCTATTCCATTACCGTTGTAATCCCGCAATGAATCGAAAGCTTATCGAAAACGTTA
>seq298_1
CGGGCAAATCGATAGCCAAGTATTCGGTTGCGGTAG
>seq299_1
AGAAGATTAATCGATAGCGGGGTAAATCACCTTGTCCATGCCAACTTAAAAGG
>seq300_1
CTGGAGAAAAAGCCAAATCGATAGCTCAATC
>seq301_1
ATCCATATCGCCTAATCGATAGCACCACTACCTCGGGAACAC
>seq302_1
AGAGGCCCTAATCGATAGCCAGGGTCGTTGGT
>seq303_1
GAAAATCGAAAACAAGCCGCGTTTTGAGTGAGTGGCATGAACCCAAGGCGGGTCGTT
>seq304_1
AATAAATTGATAGCATGTCGGACGTGCCATAAGCATTCCGATCCATAAGGAATCTCA
>seq305_1
GCAATCGATAGCTGCGTTTCACCCAACCTAGTGCTTGAT
>seq306_1
AGGGCTTAGTAATCGAAAGCATACCCAACTATCTCGTCACCGTATCCTTCAGTCTAC
>seq307_1
AACGTCATGTGCTGACTGCGTGCGGATACTCTTGAGCTTACTCTAATCGATAGC
>seq308_1
ATCAATAAGCATGAAATGGAATCGATAGCGCCGGCT
>seq309_1
TGGAATCGATAGCCTTATTGATCAGAGAACAAGGGC
>seq310_1
GCCCCCAATGTCTTGGTCTGTGTAGAGCAATATCACTCAATCGATACCATTTCGTC
>seq311_1
AAACGGGTGGCGGTAATCGATAGCAGGCCCGCTCGGCTAGTTTACTGTGAGTAACAACG
>seq312_1
GCTTCTCAAAATCGATAGCATCGCAGGATATGCCGAT
>seq313_1
AATGGATCGCGCATTCGCAATCCATAGCTCCGCA
>seq314_1
CTATCAATCGATAGCGATTGGTGCACGGCTCAATTCCCCAGTTA
>seq315_1
GCGCACGTAGTTTGAATCGATAGCTGAGACTGAATTTCCTGGACCAAGCG
>seq316_1
AAGATTCGACAATCCGTTGAAACCAATTTAATCGATGGC
>seq317_1
GCGCTGGTAGCGCCTGATAATCGATAGCTCGTGTTCGCTAGCATCAAGTCTGATTTCG
>seq318_1
GTCCACCGGTCTTGAAACGATAGCCTGGTGACGCTACTGGCCACTA
>seq319_1
GCGTAAGTGAATCGATAGCTTTGCTATGCCGCCGGGCACA
>seq320_1
AAAAACCGCAGAATCGAGGGCTGCACGAGGTTATGAAGGGGA
>seq321_1
GGCTTCCCGAATAATAGATAGCTCCCCCTCATAACTACCAGAC
>seq322_1
GTCCCACGGTCGAATCCGGTAGGAATAATCGATAGCCTCC
>seq323_1
AGAAAAAGCTCGAAATCGATAGCTACCAGTTCGGGATAG
>seq324_1
CTCAGCCAGGCTCGATACTGCGTATTATAATCGATAGCT
>seq325_1
ACGAATCAAACCAAAACAATCGATAGCCAGCA
>seq326_1
ATATAGGTTTATCCCAACGTGCACTCTTACTTCGTCTATCTAATCGATAGCCAAGG
>seq327_1
TCTATTTGGCCCCGTAATCGATAGATCCATGTATTGCGTTGCCGCTGGCATAAACC
>seq328_1
GCAGTCCAGTTCACTTAAGGAGCACCGGAATCGATAGCGTACGT
>seq329_1
GATGCTGGGAATCGATAGCGAATACACTACGTGAAGATGAACCCTTGGGCTAATCCGCT
>seq330_1
TGTTAATCGGTAGCCGTAAGGCATTGGGTCGACACTATTCGGAAACACA
>seq331_1
GCAATCGATAGCCTTGTGTCTGACAGGATTGATTACCATAG
>seq332_1
TTTGCATCAATCGATAGCTAACAGAGGGACGCTAAGCTCTAGCATGGTG
>seq333_1
ATCAAATTGAAATCGATAGCGTGCGCCAATGACTATCTCAGACCTCTAGCTAAAAC
>seq334_1
CAATCGATAGCTGACCGCTGGCAGAATTTCAGCAAGTCC
>seq335_1
CCAAAGTGAAGGAGTCCAGACTTGAATCGATAGCGCGCTATTTTACTCTTTCATGGGAC
>seq336_1
TAGCCCTGCCTTGGAAGTGATGAATCGATAGCCGCCCCA
>seq337_1
TAGAGGCGCGTAGGGAGCTAATCGCTAGCTGTAT
>seq338_1
GAGGTCCTCACCCTACGTCCAGTTGGAGGAACCGATAGCTTGTT
>seq339_1
TTGGTAATCGATAGCAGGGCCCGCTATACATCAGATTACCCGC
>seq340_1
TGGTGTCAGTCCCAGCGGTCTGATAAAATCCAGATAATCGATAGCGTCGGAC
>seq341_1
AATGGCAATCGATAACATTATGCCTGGCGGAG
>seq342_1
TCCGTATTCAGGGATTTCTAATCGATAGCGA
>seq343_1
CGATCCTATTCCTTTCCACGGTCATTTTCCTCGTCCACAATCGATAGCGACATCAGA
>seq344_1
ACAATGGATAGTTCGCGTCTTTCCAGCACAAACGGCTAACGCCCCACTACCAACAGA
>seq345_1
ATAATCGATATCATTACCCAGGAGAGCATCCCTACATTCACGTCGCGCGTAGCGG
>seq346_1
CGTACCCATCATACCCCTAAAACTAGGGGAGTCGAAAAGGAAATCGATAGCTGCA
>seq347_1
AACCAATAATAAATCGGTAGGGCCATTCCCACTG
>seq348_1
CCCCTGGACGTAAATCGATAGCATGGTACAAAGCAAA
>seq349_1
CAGAACAGGACAATTATTACGCAAAGAAGAATAGATAGC
>seq350_1
CCAATCGATAGCGGAAGTGATAGGCTCTACCT
>seq351_1
GCTGTCTTCGCGTGTCTCGATTTGAACGACGGCCTGAAATGGATAGCATGCCCC
>seq352_1
AACACGTAAACGATAGCATCCAAATGAACGTCCCAGGAATGAAGCGCCTGGCGTTAA
>seq353_1
ATCCAACAGTTCGGGGGCGGATGAATCGATAGCGGTTGATGAGCTTAACT
>seq354_1
GACGCGGTGCGTGGTAACACTGCTATTGTTAGTAAGGCGAATCGATAGCTAAGGT
>seq355_1
GTCATCACATCGATAGCAGTAAAGACATGGTTCTCGTGGAGACGC
>seq356_1
CCATCAATGCAAAGGAATCTCGCGCATTCAGTGCCAATCGATAGCGCGGGCGCTGAT
>seq357_1
CTAGAAATCGATAGCGACATTTCGCCATCATGGGGTAGACTCCTGT
>seq358_1
CCGTCGCTAATCGATAGCGCTTCCCTGTGTCCGGGGA
>seq359_1
AAATCGGTAGCAACTGGAGGTGCACTGTGCAATCACT
>seq360_1
GGCACTCAACCTAATCGATACCCCTTTAAACTGAGACCCTCACGGTGACATA
>seq361_1
TAGCCTTGTAACCAGATAAAAATCCATAGCGCGGGAGCTGAGTTCATCCTGGC
>seq362_1
GGCGTGTTCCACGTAGCCAGCCTGAATCGATAGCGCCATGTTTACACTGTAGT
>seq363_1
GTTTACGCGGCCTTTGCGCAGGTATCCTTTACGTACGAAATCGATAGCACTTA
>seq364_1
TTGCAACCGGTAAATCGATAGCAGATAGCTAC
>seq365_1
TGTGCGCGTCGCAACACCCTGAATCGACAGGGGGAC
>seq366_1
ATAAAGCAAATCGATAGCGTCTTAGCTCTGCGTCCCCGATATCTACTGCGTTCATGCG
>seq367_1
CTTCCAATGTACGTCAGAGCCAATCGATAGCGGGAGATTCCTCGACCTAACTGTC
>seq368_1
TTCAATCGATAGCCCTCAGCCTATTCATTTCCGTAGAGGTTTCCTCAGTTTCCTC
>seq369_1
CCGCTGATGTACTGACTGCAATCGATAGCTGCCCCGAACTCTCCA
>seq370_1
TTTCCGTTGCAACATATGTCGTTACAATCGAGAGCTTTC
>seq371_1
CGCACGTAGGAGACGGTAATCGATAGCTAGCGATTAATTTCTTA
>seq372_1
TATTTATGGGTACCAATCGATAGCGATAAGCTGAAGTACACGAAACCTACGCGCCGG
>seq373_1
GACGCCTGGTAATCGATAGCATCCTGATTACTCGTGGAGACACTA
>seq374_1
CACAGGGGCTCGTTCTAATCGATAGCGGGTCT
>seq375_1
CTATCCGACCATGGGAGTTCGACCAATCGATTGCAAAGGT
>seq376_1
ACCAGGCGCTTCGGGTAGCTAAACTGGAAGGCAATCGATAGCG
>seq377_1
TGCACAAATCGAGAGCTCTGCCTTAGCCCGGCCGTCA
>seq378_1
GCGAAACTTGGTAAGACTGAATCGATAGCCGGGCTTCTAAGTTATTTCGTTCTAGAT
>seq379_1
CATGGGTGCTGGGGCACGCCATTAATCGATAGCTGCCTATGGCAGGACGCTTTAGCGAC
>seq380_1
GCGTAAGCGAACTAGTGTAGAATCGATAGCTGGGCCAACATCGCATACTCAC
>seq381_1
CTTTAAATCGATAGGAGGAAATGACGTCATCCACTAAAGGATTTACCAAGATCAGGTT
>seq382_1
TTCCGCCCCTCTTTATCTTTGAATGGAATCGATAGCTACTACTTCTGATT
>seq383_1
ACACCTCATCGATAGCAATGCAAAACGAGATG
>seq384_1
ATTCAGAATCGATAGCGGCAGTCAGGGCCAAAACGGATTTCCGGAA
>seq385_1
TACTCGCTGTCAAACTATTGTGCAAAATCGACAGCTCATCGTTGCCCGCCTGAT
>seq386_1
TCAGTTAACCTGGATAAGTCTCGGGGCAACGTTCCTTGCAATCGATACCCCATCATT
>seq387_1
AATTGGCCAATAGTCGGGAGAAATCGATTGC
>seq388_1
GAGCACCCAAATCGATAGCATATGTTAGCTCC
>seq389_1
TGAAAAAAGTATGGTAATGCTCAGGACCTAGTACAGAATCGATAGCTGAAT
>seq390_1
CAGCCTTCTAATCGATAGCGTCTCTCTAATCACAACTGTTTAATACACA
>seq391_1
CTCCTGCAATCGATAGCTACGGCTACCAACTATGTGCGCCAGTGATTCCGCG
>seq392_1
AATCGATAGCTGACGAACTTCACGACCTCCT
>seq393_1
AATAATCGATAGCTATGGAGCTTAACGTGCGGATGAACATAATCGCCAGAAAG
>seq394_1
CCTCTTAGCCGGGACAGGCTAAATCGATAGCGAGGCGTAAGGGCAAGAG
>seq395_1
TGGCCGGCAAGGTCCATCCAATCGATAGCTC
>seq396_1
GCGGTCTTTACACAATCGATAGCGGCCCCCCT
>seq397_1
CTAAACAAAATCAATAGCTTTGGTTATTACCTAGGACTATATTACATCGG
>seq398_1
ATAAACGCCCTGCTTTAAAATCGATAGCCGCTTGGGTT
>seq399_1
CAAGCCCGTAGATCGGCTGTGCTACACCTAATTTATCGATAGCTGACTG
>seq400_2
AGGACCTACGTACATCCATATAAGGTACCCGTGTCCCAATGCA
>seq401_2
ACCTTGTCATGTACTATGGAGGACGTACGTAC
>seq402_2
ACATTAAGGGGTCGGCCGAACGAAGCCGTTTCAATCGAGGACCTACGTAC
>seq403_2
AAGCATGCCGCAGCGTCAGAGGACCTACGTAGGGA
>seq404_2
ATCGGCCAGAGCTGCTCCTACGACCTACGTACTCTCC
>seq405_2
CGACGGATCAAAAGCGGATTAACAGTATAAGGATCTACGTACGC
>seq406_2
ACGAGTACCGTCGATACTTCCGGCCACATAAGGACCTACGTACGTGGGCCTGCC
>seq407_2
CAACCTGCGCCTGCGAGGACCTACGTTCGTGGGGGAACCGCGTCCTACT
>seq408_2
CTGACTTACGGAAGAGGACCTACGTACCTGACTAAGTATGCTGAAGTTAATAAACAGG
>seq409_2
CGTTAGGAGGACCTACGTACGCTACTTCGATT
>seq410_2
ACCGGGTGAGAGGACCTACGTACGAATCAGGATTTTGA
>seq411_2
GGCACGAAGGACCTACGTACTGGCGAACAGACAA
>seq412_2
ACACATATACGATGCAGGACCTACGTACAAGCCAGTCTGAT
>seq413_2
GGACCGACCATTACGTAAGGACCTACGTACGTATG
>seq414_2
AATGCGATTGGCTCCATATGCCCAGTGGATCGTACCTTTCAGGACCTACGAACCG
>seq415_2
ATCCCTTCTAGCGTAGGACATACGTACTCACATCATTGACCCTACATTCCTAG
>seq416_2
TAGTAGGTACGGTTAGGCTAGGCAGGACCTACGTACCTGCACCT
>seq417_2
GAGGACCTACGTACTTGTATCGTTGGGACCGCCTTGAC
>seq418_2
TGTGAGACCAGGCTGGCACTCTAAGAGGACCTACATACGGCCAC
>seq419_2
AATGTCAGGACCTACGTGCTTGTGGTCAAGATC
>seq420_2
CCTGCGAATAGTGCGGGTAGGACCTACGTACCCGTCATACCATGT
>seq421_2
TAGCGGTGCTTGTATGGAGGACCTACGTACTAATTAGTACCCTTGAC
>seq422_2
GTGTCGTAGGACCTACATACTCTTGCGGTA
>seq423_2
GTTAACACATAGGAACTACGTACGTCCCTGACAG
>seq424_2
AGGCACTACGAGAGATTCCGTCTTCTTACCGACGTGCAAACGGAACTACGTACC
>seq425_2
CTCTACCTGCGAGACCGGACTAGGACCTACGTAC
>seq426_2
AATTCAATACAAAAAGGCCCTACGTACTCGTA
>seq427_2
GGGTCACCCGTCTTGAAAAAACCGGCAGGACCTACGTACACAATCTGAAG
>seq428_2
CTCTGGGCCTGGTTTGTAGGACCTGCGTACAAATAT
>seq429_2
CCTAGGAGTAGGGGTTTTTTAAGGACCTACGTACCCGGCACCAGGACGCGTTTACTTC
>seq430_2
ATAGCTTGATGATTCGATTCATAACCGCGTGTCGGAAGGACCTACGTACCTCACAC
>seq431_2
TATGAAGAGGACCTACGTACATAGCTCTTAA
>seq432_2
CCCACATGTGAGGCAGGATCTACGTACCGAAGCTAC
>seq433_2
CCCAATGAGAAGTAATGCTAGCACGTGAGGGCCTACATACACTCA
>seq434_2
ACCTACTAATAATTCGGAGGACCTACGTACACACTCCGCAGTTATCG
>seq435_2
CATGCTTAAGTAGGTTAGGACCTACGTACAAGATACCTTTTATGACTCCCGCTCTC
>seq436_2
CCGGCTGCCGGATGGTGCTGCCTGTATTCAGGACCTACGTAC
>seq437_2
TTTACCAAAAAGTCATGACTTCCCCTGTCCCACTTCTCAGGCCCTACGTACTCTTT
>seq438_2
GAGGACCTACGTACGTGCTACGGGTGCCGGCCTACACGTTTT
>seq439_2
GGCGGAGCTTTGGACAAACCTGGAAGCTTAGTACCTACGAACGATCGCACGA
>seq440_2
TAACCAGGCCTATAAGGACCTACGTACGGGTTTCCCTGAATACTTTCGACGCCAATCTA
>seq441_2
GAGGCCGTCCGCTAGGACCTACGTACGCGGACGCGAATTTGCA
>seq442_2
GGAGGAATAGGACCTACGTACAGCAATAGAA
>seq443_2
GAGAGCCATAAGGCCGGTTTGGTTTATCGCAGGTAATAATAGGACCTACGTACATA
>seq444_2
GCTTGGGATTGAGGACCTACGTACTGCCGTCTTA
>seq445_2
CCCCACTAGGACCTACGTACAGCTCTGTGGCTCAGCCCCTTCACTTCGATGGCAGTCAG
>seq446_2
CGGTCCCTGAAAACAGGACCTACGTACCGATATCATAG
>seq447_2
AGCATTGCCAAACATAGAGACAGGTTAAGAGGACCTACGTACTTCATATTGAGGGGTTT
>seq448_2
CAACTGTCTTTAGAATGAGGACCTACGTACTGGTGATAAATATGGGGA
>seq449_2
CATGTTCATTACATTTCCTTTTCGCCCGGATGCCTAGTACCTACGTACTGTTGGAA
>seq450_2
TCACCCTCCTCCGCTTTATAGGACCTACGTACCTTTCACTGGAGGGCAGCAA
>seq451_2
ACGCTACAAACACACAGCTCGCTCGTGTCTCTTTCAAGGACCTACGTACC
>seq452_2
ATCATGTATAAGCGAGGACCTACGTACCTCGACCAAAATCCGCTG
>seq453_2
ACTAATGACAGACAGGACCTACGTACGAGTA
>seq454_2
AGCACCTACGTACCGCGAGGTTGAGACCGATACTAGTTTCTATCA
>seq455_2
GAGGACCTACGTACATAAAGTGCATAGGTGAATCAGTGT
>seq456_2
CCCACCGGGACCTACGTCCGACAAATAGTGGCATTCTAGGTGGAAGGTAGCCTAGAATT
>seq457_2
CCCCAATCGGTTCGAGAGACGGGCCCTACGTACAATGCTAT
>seq458_2
CTAGGAACCACTGAGTACCTTCTTTAGGACCTACGTACTGAGACGTCAACCGC
>seq459_2
AGGACCTACGTCCTCTAGATGATGAAATCGTTCACCCACCA
>seq460_2
TAGGGCTTTGCGAAGGAACCTAGGACCTACGTACCGATATTAGGAGGTCA
>seq461_2
ACCATCTAAGACCTACGTACTGTTCGCTCGTACAAAG
>seq462_2
CAGTAAAGAGGACCTACTTACAGGTTCAGAACTCATGCACATGTCGCGGCGGT
>seq463_2
ACTAGCCGGGACCTACGTACATCATCGGTCT
>seq464_2
AAGGAAAGCTACATGCACAGATGACCTACGTACTGACGGTGGAGGAGCCGGCCC
>seq465_2
CCGTAGGACCTACGTACCCGTCTAAATGAGGATCCGGTC
>seq466_2
TCTAGCCATTTTTCACCGAGGACATACGTACAACGGTCT
>seq467_2
ATGGTTACATAACTTAGGACCTACGTGCCCGTCATCCTATCT
>seq468_2
GATAATGCTTTAGGACCTACGTACCCCTTGTCTTGTTCCCAAT
>seq469_2
CAGGATCCATGTACTCTCGTGATAAGGACCTACGTACCGG
>seq470_2
TCTGATAGTTACCCCCCGTTCCCTAGAGGACCTACGTACT
>seq471_2
GTAACGGGACGACCTACGTACGCTAGTTTACGTATA
>seq472_2
TGCATCAATCCATTTTAGCGGTGAGGACCTACGTACT
>seq473_2
AAGGACCTACGTAAATAGAGTAGGCCAGCCAGGAGACTAGCCTCGGCTTTCGGCC
>seq474_2
CTACCCCGCGGCCGTTGGATAGGACCTACGTACCGACTCATAACTCGGCTGG
>seq475_2
GTAAGGACCTACGTAAATCCTAAATCTATGAAGAGGAAAAGCATGTCG
>seq476_2
ATAGGACCTACGTACACTAACGATACAATTACAGCTGGAAAACTTAAT
>seq477_2
AAAACTGAGGACCTACGTACGAGCGGCAAAGTAAAATGGTCCTTTTCAC
>seq478_2
GGGAGGACCTACGTGCTGACCTCAACCTTCTTAATGGCGTGTCAGTGGGTAGTCATGGTA
>seq479_2
TTAGGACCTACGTACACCGCAACGCGTATGGCAAAATCTCGTATA
>seq480_2
TCCAGGACCTACGTACCGTCAGTAACACTGTTAATTGAAG
>seq481_2
CCAGGACCGACGTACGAACACACTTCCAGCGGCCTAAAGCCGTAG
>seq482_2
CGACGAAGCTGGTGTCAATCAAGTAAGGACCTACGTACTAC
>seq483_2
CAAGATAAGGACCTACGTAGAGAAGACCAGCGCTC
>seq484_2
AGGACCCACGTACATACAATCCTTCCCGGCTCGACTTATTACCCG
>seq485_2
TCGCATTACGTATACCAGTGAACGATTCACACATAAATAAGACCTACGAACATGC
>seq486_2
GGGGAGCGAGGATAGGACCTACGTACGAGCTT
>seq487_2
GGGTAGCACCTACGTACGACGTGGTATCGTATCGGGTGCGGCCATCTATGCGATAACG
>seq488_2
GACGTGGGAGAGGACCTACGTACTTAAGGAGTTGCATGT
>seq489_2
ATTTATGGTACATAGATGCCTTACGTACTAGTTCTGAAA
>seq490_2
CCGGGCACGGAAATACACTCATTCCAGACCCTTCAGGACTTACGAACCCAG
>seq491_2
GTAACACAGGACCTACGTACAAAGCCGGCAGATGGG
>seq492_2
CGGTAGGACCTACGTACTGACGAGGTCTGCCTCGGTACGGCGTTAGATATAGG
>seq493_2
TGGAGGACCTACGTACCGCCGTCCCTTATCA
>seq494_2
TAGGTCCTATACACCAGGACCTACGTACGA
>seq495_2
CCTAGGCATGCTAGGACCTACGTACGCGGTGCTAGTGAAGAAGACCA
>seq496_2
AGGTAGGACCTACGTACGGCACGCGGTCCC
>seq497_2
TCAAACTTCAGATAGAGGACCTACGTACGGAGGAAATCCAATGTCTTG
>seq498_2
TACTTACACAGAGTTTTATGGGAAGGAGCTGCGTACGTGCGTCCGTC
>seq499_2
AAAGGACCTACTTACGTGAGCGTGTTCACTGGATCCAGGTA
>seq500_2
CCCCCTAGGACCTACGTACAGTACATCTGCATGGC
>seq501_2
TTGGATTTCCTCACGCATTAGTGTTCGACAGAGGACCTACGTACTCACTAGTCGT
>seq502_2
TATACCTTCCAATGTAATCAATGGGAGGACCTACGTACTT
>seq503_2
GATGACCTACGTACATGCCCGCTGAAAGTCTA
>seq504_2
ACCTGACTCGCTAGGACCCACGTACTTACATCTAGGTGATTTATCTCATAAGTA
>seq505_2
TGTGCCCGAGCGTTATTTGTTTTCGACTAGCCGGACCTACGTACTGT
>seq506_2
GACGAGGACCTACGTACGCAGGCGCCTAGTTCCTTCATGGCTC
>seq507_2
CAAAGGACCTACGTACTTTGAACGAACCAAAGAGTTCGG
>seq508_2
GTATTAGGACCTACGTACAGGAAGAGTTTTACCTGAAGGTCTTCCGCGACTTGC
>seq509_2
CAAGGACCTACGTACACCTTTCTGCTCCTGATCGTAA
>seq510_2
TAATCACCCCACTGCCGTGAATACCGGAGCCTTCTAATGCATGAGGACCTACGTACA
>seq511_2
GGAACCAACCCGTCGTGACAGGACCTACGTACT
>seq512_2
TCTGAGGTCGGGGCCAGTCTCTGAGGACCTACGTACT
>seq513_2
ACTGACCTTATCAGGACCTACGTACTGTTAGTAAAGCTTAGC
>seq514_2
CTCAGAGTTACAACCCGAGGACCTACGTACAGATTCACG
>seq515_2
TTTCCCTGCTTCTAGGACCTACGAACAAAATGCAAGTGTT
>seq516_2
ACTATCGTCCTGAAAGGGACTAGGACCTACGTACG
>seq517_2
CACAAAGAGATAAGCCAAGAGTACCAACGTACAAACGG
>seq518_2
TGGTTCCTGGTAGGAGGCGCAGGACCTACGTAC
>seq519_2
AGGACGACCTACGTACTGTGTTGCTTACTAAGCCCTGCAAGGGTTAGTGTGCG
>seq520_2
AGGACCTACGTACTGGACAGCGTTCACGTCGGAT
>seq521_2
TCCACGGACAATGCATCAGCAGGACCTACGTACTTGTTTGCAGACTTAGTACGC
>seq522_2
TAAAACGACAAGGACCTACGTAACGGCTGCAAA
>seq523_2
CCCGGACCTACGTACTGGGGCGTCGATAGGCT
>seq524_2
ATGGTGGTCACGAACGATGCTCTAGGGCTAAGGAAGACTAACTGAGGACCTACGTACT
>seq525_2
ACTAGAGCATTGGCAGCTCGAAGGAGGACCTACGTACTGAACGAGCATGAATTG
>seq526_2
CAACTATGTGGACGCATGGAAGCCCGAAGGACCTACGTACT
>seq527_2
AAATTCTTGGGGTTTGTGTGCTTGGAAGTCTGTCTATTCAACCAGGACCTACGTACCCCG
>seq528_2
GTGTTGTGACTAGGTAAGCTCTAGGACCTACGTACCACGCATGGAATACTCG
>seq529_2
TTCGAGGACCTACGTACCCCTGCTGCTGCTCTTCGGCA
>seq530_2
CCGTACACTGAATGGCGAATAGGACCTACGTACTTAAGCCGT
>seq531_2
CGAGCTGAGGACCTACGTCCCTGTAACGCCGACATCCGCGTTGCTATCAG
>seq532_2
TACAGAATAGAGGACCTACGTACACCCGCTCT
>seq533_2
GGTTCGCGTCGAGGACCTACGTACTGAGCTACCCAAATGGCCCTATCTACACGTA
>seq534_2
GTAATAGGACCTACGTACGGGGGTCAAGAGTTCTGAAACG
>seq535_2
CCTAAAAAGGACCTACGTACAACCACGTATGTAGCCGTTACACATG
>seq536_2
TTGGGCGTAAATACAGGACCTACCTACTTACGCCGTGTTTAGATCAGTCCACGCTTTCCG
>seq537_2
CTGTGTCAGAGGACCTACGTACCTACTATGATGAGA
>seq538_2
CAATTTAGTGTTCAGAACGCCAACGTTTGTGAGCGGACCTACGTACAGTGCG
>seq539_2
CACCTGATCATAAGGACCTACGTACTGATATCCCGTGCGAATGAAGCTGTCTCC
>seq540_2
TTCGTATAGGACCTACGTACCAGAGTTATGTGGCTC
>seq541_2
AATAGGACCTACGTACAATCCGTCCATCGAGTCAATTGTGGACTGAG
>seq542_2
TCTCAGGACCTACGTACGGTATGCGAAACGCCCCACCGGCGCGTGCT
>seq543_2
ACAGGACCTACGTACCCAGAGAGCTAGAGTGCGATAAGAACTTTAGTGA
>seq544_2
GGATCTATTCGTCTCGCCGCACATCACTCCACCCAGGACCTACGTACGAA
>seq545_2
GCCGTAGTACCTACGTACGCCGCATGTTGGGTGAG
>seq546_2
CATCTGGTATTGCCCTGTCAGAAGGACCTTCGTACAGACCTGACG
>seq547_2
CACGCGTCTAAAAATCAGGACCTACGTACCGCCGCCCGGACTTCTGCCAG
>seq548_2
GAATGGCAAGTCCCAAGCACATGATCCAGTCTGGACCTACGTAC
>seq549_2
CCTGTATAGGACCTACGTACCCCGGACGTGAGC
>seq550_2
AGGACCTACGGACTAACGGGCCGATAAGAGTTCTTGGCAGCATAGA
>seq551_2
AGGCGAGGCCAAAGACCTACGTACGGACCTAGGTAGA
>seq552_2
AGGACCTACGTACTGTGTTGCCGCTACGCCTTAGCCGACCAGGA
>seq553_2
CAGCACCTACGTACGAACTTCAACGTTAGCCATTTGTC
>seq554_2
CTACGAGCACCCCCAGAACCTACGTACCTC
>seq555_2
TACACCGCAGAGGGCATACGTACTTCGGACCAGACG
>seq556_2
ATTTGGTTCTCAGAGGACTTACGTACCTCTG
>seq557_2
GGGTGTCACTAGAGGACCTACGTACGAGATTT
>seq558_2
AATCCCTAGGTTTAAGGACCTACGTTCGGACCGCCAGTTTCGTGTTATTGACAGACAAGA
>seq559_2
AGCACACGAGTCTGATGACCCCAGGGTTACAAGGACCTACGTAC
>seq560_2
ACCCTACCTAGGACCTACGTACTATGAATCAGAGAACATTGGA
>seq561_2
TTATTCAGGGGCACAGCACCCCTCGGCTCGATGAGAGCAAGGACCTACGTACCGA
>seq562_2
AAGGACCTACGTACCTTGGCGGATTTTTTTTGTACTGCATACTGTGATGCAGCCTAAAGA
>seq563_2
TTCAGGACCTACGTACGTGGCCCCGACCTGTGCAAATGTGCAGC
>seq564_2
ACCTCACTACAGGACCTAAGTACGGGAACAAGT
>seq565_2
TCTAAGGACCTACGTACCGCTTGTTTGCTGGCCCTGTCGGGATCCA
>seq566_2
AGCGCCGAGGACCTACGTTCGATAACTATATCCA
>seq567_2
CAGTAATTAGGACCTACGTACCAGAACCCTAAGACCTGTCC
>seq568_2
TTTTCGACGGATACAGGAATATGTTGAGATCCTACATACAAGCCGGCATCTCCTTT
>seq569_2
TCCTGCACCTTAGGACCGACGTACGTTATTAGTTCCGTAATTCCCGACACAAGT
>seq570_2
GGAACCTGGGTATCCACAGGACTATCTCACCAGGCCAGGACCTACGTACGACT
>seq571_2
TGAGGACGGTAGGACCTACGTACTCATGCGTCCGTTTTGTCACTAGTGA
>seq572_2
ACGAGAAGGGACGCAAGGACCTACGTACGA
>seq573_2
CAGGATAGGACCTACGTACGGTCGACCATATAGAGCATGGTTCT
>seq574_2
GTTCGCAATCTGTGACAGGACCGACGTACACCTCGTAAGCGTGAT
>seq575_2
TACCGCTCATGAGGACCTACGTACACGGTCCG
>seq576_2
TTAGGACCTACGTACAATATCTGAAATCACTGTAGCAGGCAGCTGTT
>seq577_2
AGGACCTACGTACCAACGGTCTGGCAACCATAACCC
>seq578_2
CGCGGATCGAAGGGTAGGACCTACGTACTTTTGACCCGCCCCCTAGTGCTCTC
>seq579_2
AGCCCAAGCAACAGTAGTTTACACACAAGGACCTACATACTTGCTAAGCGTGAAGCTA
>seq580_2
TTAATAGGACCTACGTACCTTACGGCTCACGTAGAAGG
>seq581_2
TAGATAAATGCAAAGGGGCGTCGGTAGGACCTACGTACATTTCCGTACGAATAGATGC
>seq582_2
TTCAGTATGCGCCGAGGGAGGACCTACGTACTAGACCCACAC
>seq583_2
GAGGACCTACGTACATCATGCGGTCATCCCCACCGGGAA
>seq584_2
GCACGGTGTTAGGGAGGACCTACGTACGAATAGG
>seq585_2
TTCAACAGGACCTACGTACATGCTCTCCGGTAAATGGCGGAGTCGATCT
>seq586_2
CACTCAAGGGCCTACGTACTATAGTTAAATACGATATGTCAT
>seq587_2
GTTTTCTCGCGGACCGTGATGGGACAGGACCTACGTACCATGTGGTG
>seq588_2
TCTGTGGCTCGCACTCTAGCAAGGTAAGGACCTACGTAC
>seq589_2
TCCCGAGAGGACCTACGCACCAACGCCGAC
>seq590_2
GCGTATCCCCAGGTACTGCCTTTAACGGAGCCCATGCATTACCTACGTACGG
>seq591_2
GATTTAGGACCTACGTACACGGCAAATACCGGTGTCTCTCGAATTT
>seq592_2
TGGGACTCGGAGGCAAGGCGCATTAAACAGGACCTACGTACGTCGAC
>seq593_2
GTTAGCACAGAGACCAGGACCTACATACAAGAATCTAGATTGGTGCATAGGACCTTC
>seq594_2
CCGACTCTTGTTTGGAATTTACTTGGCCGTACAGGACCTATGTACCGC
>seq595_2
GGGAACTACGTCCTCTTAACCTCTTGACAGG
>seq596_2
ACCAATATATAACCCCTTAAATAAAAGGACCTACTTACGCCTTTCTCGAATGTTA
>seq597_2
TGGTCTGTTACTCGGCAAAGCCAGGACCTACGTACACTTCTCCAGACAACTAGACACA
>seq598_2
CGGTTCGATAAATCTGAGGACCTACGTACACCCTCACGAAACTTGGTTGGCCAACA
>seq599_2
TATCATATAGGCGGGACAGGACCTACGTACCACACTACTTTGAAGCGAATA
>seq600_2
AAAGGACCTACGTACTTCCGTATATTGGGAGGAGTCGATTCAGAGTCT
>seq601_2
ATGTACGTCACTCCAATAGGACCTACGTAT
>seq602_2
GTTTAGAGTTTTGGCACACTAAGGAGGACCTACGTAC
>seq603_2
CAGACCCAAGAGTCACTTAAACGTCCCTAGTTAAGGACCTACGTACCGCCAAAATATT
>seq604_2
CAGGACCTACGTACCCTTATTGACCCCACCAAAAATT
>seq605_2
TTACGGGAATGTCGGAGGACCTACGTACTCGACCGTTTAT
>seq606_2
GCTGCGAACCCTGGAGCGTCCTAGGGACCTACGTAGTCGTAAGGTTGGGCGCGG
>seq607_2
ATACCACGTAGGACCTACGTCCTGAGTACACTGCGCAGCGCCACTAT
>seq608_2
GGAGGACCTACGTACCTCTACAGGGTTGCCATTACGATCAAGGGAC
>seq609_2
GTGCGACTGAGGACCTACGTACGCTAGAGTCT
>seq610_2
TCTTATCCAGGACCTACGTACCCCCGGGTGA
>seq611_2
ATCAGTTCCATGATAGGGACGAGTGAGGGGGTTTTAGAGGACCTACGTAC
>seq612_2
TGAGGCTCGCTCGGTAGGACCTACGTACTCA
>seq613_2
TCAGGACCTACGTACACGGATCACTCTTTCGCTGGC
>seq614_2
CGGCCGACTAAGGACCTACGTACTGCCATGCAAACACCCTAATGGCG
>seq615_2
GGAAGCGTAGGACCTACGTACCTCATAATT
>seq616_2
AACAATCCGCCAACAGCCCTTACGATAACTTCTATTTAGGACCTACGTACAGAGTTATC
>seq617_2
AGAAGACCTACGTACATATAAGCATATCAACCATATCCAGAAAACCATTC
>seq618_2
GAAATATTTTAGGACCTACGTACGTCAACTTCACTCGAGCATCACACG
>seq619_2
TTCTAACCCACTTACTGGCGGAGGACCAACGTATTTCAAGCCC
>seq620_2
TGGCGGCCACCGCACGCCGAACTCCGGCGTAGGAACTACGTACCAAAACAA
>seq621_2
TTGAACCTGGTGAGGACCTACGTACGATTGTGATTC
>seq622_2
TTCAACTATGTGACCGTCTTTAGGATTAGGACCTACGTACTACCACTATAGG
>seq623_2
TTCGAAAGCGATGATTGTACAACACACGCCCTCTAGGACCTACGTACCTC
>seq624_2
GAGGACCTACGTACGAAAGCTCCGGGTCTGG
>seq625_2
GAGAGATAAGGCCCGTAAATCACGAGGAACATCGAAGTTGAGGACCTACGTACGAGACT
>seq626_2
AAATTAATGACTGACCCGCACCATCAGCCAAGCGCTAACTTAGGACCTACGTACCA
>seq627_2
AGTTCCTAGGACCTACGTACCGCACAATTCGGA
>seq628_2
AAAGGACCTACGTACGGCATGTGCGCCCCTGCCCCTTAGCTTTATTGGCTC
>seq629_2
TAAAGAGCATGGCTTCTTCCCGAAATCGGACATCCTAGGACCTACGTACGTGTGTCACAA
>seq630_2
ACTTTGGCCATCGTCGAGGACCTACGTACTGA
>seq631_2
GACGCCCTTTGGTTAGGACCTACGTACCCTAATGTCTCTTCAATAC
>seq632_2
AACACATGCCGTGTAGGTGAAGGACCTACGTACCGCACTTAAGGACCC
>seq633_2
TAAACAGATTCAGGACCTACGTACACTTGGCTTACTGAGCTTA
>seq634_2
AGCAAGGACCTACGTACACTAGTAAACACGACTCCAACCCTGTTGGGC
>seq635_2
ATTGCGCGCTCTATGCGTCCATTAGGACCTACGTACGATT
>seq636_2
CACTGTCAGAGGACCCACGTACCCCGAACTGAAT
>seq637_2
GGACGAGGACCTACGTACAATTGAACTAGCAAGTTATACAGGGATGCTCAGCTGG
>seq638_2
CTACAGTTACGATGATCTACGGCAACCTCGCAAGTCAGGACCTACGTACCATAT
>seq639_2
AGCGGTCTAGGTAACCCCCAGGTCACCCCGTAAGTGATTCACCAGTACCTACGTACT
>seq640_2
AGGAGAGGAGGACCTACGTACGGGGGTAATGTTAACTCAGAAGATACTGAAGCATG
>seq641_2
ACTACCTGCGCATCCTGTTAAGGACCTACGAACGTTCTGACGCCAGCGT
>seq642_2
TCCAAGTCTTACATCAGGACCTACGTACACGTCGACGTGGCGGGCG
>seq643_2
TGCGCACGGCCTACCTAGGTCCTTCGTACGGTAGTTATACTTACCTTGCTCTATGC
>seq644_2
ACCTTCCCTGCTAGGACATACGTACAACCATGGG
>seq645_2
GAGGACCTACGTACGCCTCAATGCGCAAATATCGATAAGGAATGGCCGTGGTCGT
>seq646_2
ATTGGCCGTTCAAAAAGCGAGGACCTACGTACGGGTCGCTCCGTGAAGC
>seq647_2
CGTGCGGCAACAGACGTAGGTAGGTGCACGAGGACCTACGTACTCGACTCTTGTTG
>seq648_2
ACACTCAAGGACCTACGTACTGTAATTCTACCTACGGATGTACCGCTACCGTGCGCTC
>seq649_2
GGGACAAGCCGCGGGGACAGATAGGACCTACGTACCATAAGG
>seq650_2
GGATTAGTCTCAAGGACCTACGTACTTTAC
>seq651_2
ATGATCTGAGGACCTACGTACTTATAACACCTAGTAGTGCGATAACCCTGAGACACGC
>seq652_2
CCGACGATGCGGGGTAGGAGCTGAGGCAGGACCTACGTACGGA
>seq653_2
AATACCCCACATCCTTTCGGGTTAGCTGGAATAGGACCTACGTACTCTA
>seq654_2
TTCCATGTTGCTCCGAATACTGAGGTCCTACGTACACAGA
>seq655_2
CAGCCGCGATCAGTAGGACCCACGTACGTGTAGACCATT
>seq656_2
AAGGATCTACGTACCTTGGCCGAAGTTCCC
>seq657_2
GTACCCTTTGAGAAAGGACCTACGTACAATCGGTGA
>seq658_2
GATGCGTATTGTTCGAGTAGGACGAGAGGACCTACCTACCTCACACG
>seq659_2
CGTCTGTTGGTGTGAAGGATCTACGTACCGCGTGTCGTCAGAGACCTTAG
>seq660_2
CGATCAGGACCTACGTACCTGCCTCTACCAGT
>seq661_2
CGTTGTCAAGGACCCACGTACGATCCGTCGCC
>seq662_2
ATTAGGTATCCCTCCGTTCTCTTGATCCCAAGGACCTTCGTACG
>seq663_2
AAAGGACCTACGTACTATCGTTTCCTATTCGTTTC
>seq664_2
AAGCATATTAGGACCTACGTACCGGCTACAGGT
>seq665_2
TACATAATCTACGTCAGAAGGACCTAACTACGCCGTTACTGTAGGTAACGTACACA
>seq666_2
ACTGCCTCGATGACCCACGTACTGAAAGATCTCATTAA
>seq667_2
GCATCTCATTGGGGTCAGGACCTACGTATGCTTGTGCAAGGGAATGCTATAC
>seq668_2
AGGACCTACGCACCTGCATCTTAAACTCTTAGCCGTTAAGTA
>seq669_2
GAACCCATTCTCCTTAAGGACCTACGTACCT
>seq670_2
GGTGACGGAGGACCTACATACTGTTTGTGA
>seq671_2
AACAGATGCCAATTGCATCCTATGAGGACCTACGTACATATAGCATAGGATTG
>seq672_2
GTGCACTGCACGACCTACGTACTCATGACGCCGTCACGTTATAA
>seq673_2
GCCGATAACATTCCATGTTGAAGGACCTACTTATGTGCCTTAGGGACTTATAAACAACA
>seq674_2
CGCGTAGAAAGAATTCAGCGTTATGAAGGACCTACGTACGGTTCGACCTGGTTTCTTT
>seq675_2
ATGGGTCTCCAGGACCTACGTACTTAGCTCTGGGGACTAGCGGGCAACCTGCT
>seq676_2
TGCTGGGGTAATTCCATTATGAGCACGCCGCGCGAGAATATAAAGGACCTACGTACAGTA
>seq677_2
CGTTGTGCGACAAGGACTAACGTACCTACGTAGGTGCACCCATTGACAAGCTGATCACAC
>seq678_2
AGCGCTCTCCGACTCTGTACCAACTTCGCTAGGACCTATGTACTCGCCACCTAAGTCTG
>seq679_2
TTGGCTGGAGAAGGACCTACGTATAAGAACG
>seq680_2
CTCAACCCGCTTGAAAGGACCTACGTACCGACGAAATCCTTTTCAACCTCCATTTAGG
>seq681_2
CATTTGCCCTTGATCCTAAGTTGGTGCAGGACCTACGTACCCAGGTTTGT
>seq682_2
GGAATTCCCCAGGACCTAAGTACCTCTAGTTAGCTAGA
>seq683_2
AGGAACCAGTACTGACGCCAAACTAGGACCTACGTACCAACGCTGTATCCGATAATAT
>seq684_2
CCCCAACGTGGAATAAATGATGAGAGGACCTACGTACC
>seq685_2
CCACTGTAGGACCTACGTACTGCCTTCGTGTCACCAGATGT
>seq686_2
TGTCTTATCTGATGCGACCCTGAGCGGAGGACCTACGTACC
>seq687_2
GAGAAGGACCTACGTACAAAGCGTGACGTTTAAGTGTAAGCTAATATACGAGC
>seq688_2
TCGAGGGACCTACGTACCAGCCATTTCCTATCTGG
>seq689_2
ACTCTGGTATCTGCGTTTTCCGAGGACCTACGTTCATTGCGGTGGG
>seq690_2
AAGGCCGCAGGCGCTAAGCGACAGCACAGGACCTACGTACCTTTAGTATCTGGCTTAG
>seq691_2
TAGACCTAAACGGGTTTGGTGCCAGAGTGAAAGGATCTACGTACGG
>seq692_2
TTGACATGCAACTCTCGAGAGGACCTACGTACTCGTC
>seq693_2
GATAGGCTAGATGCCCGATACAGACAGAACCTACGTACGCTTGCC
>seq694_2
GTGCTTGAGTAGGACCTACGTACGGGTATG
>seq695_2
AGTTCCCGTTGGCTTCATACCATGCCTCTCAAGGGATAAGGACCTACGTAC
>seq696_2
CGCGGAAGTATTACGGCCTACAGGACCTACGTACTGAGTAACGGACC
>seq697_2
GCGAGGACCTACGTACCCTTCTCATGAACG
>seq698_2
GGACGTATGCCTACCCTCCAGGTCCTACGTACT
>seq699_2
TAAACGGGGTGCATCGGACTAGGACTTACGTTCTAAAAGAATTC
>seq700_2
GTCGCGGTTTAGGAGACAGGATCTACGTACGTGCACGCA
>seq701_2
CTCAGCCGAAACCTATCCAGGACCTACGTACCGCCCAAACGACAGTCCGG
>seq702_2
GCTAGGACCTACGTACGCCCCCCGCGGGCGTGATCCACC
>seq703_2
GAGAAAGCTCTTAGCTCAGGACCTACGTACAC
>seq704_2
ATGCTGCGTTTATAGAGGACCTACGTACAA
>seq705_2
GTTCCACAGTCGTATCAAGCGGTCCGATGGCAAAGATAGAACCTACGTACAGCTAACAGT
>seq706_2
AGGACCTACGTGCATAGAGGTTCGACAGAGTTCTCTCTCAACAGCGACCT
>seq707_2
TCCATTTAGTATTACCCAGGACCTACGTACGAACTAGAACATATCGAAA
>seq708_2
TGCTAGGATTAATTAAGGACCTACGTACCTTTACACCGGACTTCTAAAACATGGAGTTTA
>seq709_2
TCGGCAAGGGTTTCTCTCCGCACGCAAGGACCTACGTACACGAAACTTACTTATTG
>seq710_2
GGGCCTTACATGTGGGGATGGATGCATAGGACCTACGTACTTATCTCGTC
>seq711_2
CGGTGCAGGACCAAAGTACCTGTACCCGCGATTAAGTATATACTAACGACAAGACTC
>seq712_2
TTTGCAGACTCTAAGGGCCTACGTACTTTCTTGTCGC
>seq713_2
CCATGACTCCTAGTCGACCTATGACTCCTATTTATGAGGACCTACGTAC
>seq714_2
CAACGTGGTGTAAGGACCTACGTACGTTTT
>seq715_2
TCAGCAATTCATTTCTTGCCACAAGACCGACGTACTGTG
>seq716_2
AAGTCCAGGACCTACGTACGAGTGCGAAGACCCACGCGAGTGTCTACGGGTGAA
>seq717_2
TTGTCCCGACCGTAGTACTCTACCATACGCAGTGCTATAGGGTATAGGACCTACGTACGG
>seq718_2
AGCTGCAGGACCTACGTACCAAACAGAAGGATGGGG
>seq719_2
CCCGTTCGCCACAGTATCGGGCACTCTGGAAGAGGACCTACGTACTTGTGAATG
>seq720_2
ATACAATATATATGCCTCAGGACCTACGTACACTATAAGGTGCTAGTCGTCCTAGTAAAG
>seq721_2
CACAGGACCTACGTACCAGGACGACGATTGTAGACG
>seq722_2
AGCCAGCGTGAGAGGACCTACGTACGGCCGATCTCACTTGCTTGTCCCCTATTGCCGTCT
>seq723_2
ATGAGGACCTACGTACGGCGGCTTGCCGTGTTAGAATCTGAGCCTCCGAGG
>seq724_2
ACATTTAGTCTCGATGGTCGCAATAAACTGTGTGAGAAGGACCTACGTACTG
>seq725_2
CCATAGGACCTACGTATGAGGTTACAAGGTTGCCCG
>seq726_2
AATAACTAACCATACCGTATATGCTCGGTACCCCGCAGGACCTACGTACCTTTCAATG
>seq727_2
TTTTGAGTAGGACCTACGTAGTCTGCTAGACTCCAGTCGTTGTCATAGCCTCAATAGGA
>seq728_2
CGGTGATCCGTGAAAGAGAAGGACCTACGTACGAG
>seq729_2
AGGACCTACGTACGCAACTACGCGCCTAAG
>seq730_2
TGGGGCAGTTATGGGTGAAGTCCCTAGGACCTACGTAC
>seq731_2
CAGGACCTTAGTCCTGCAACCAGATATGCTAC
>seq732_2
CGATCGCCGATTGATTGAAATTCTAGGAGTTCCAGATAGGACCTTCGTACCACCCG
>seq733_2
GATGTCCTCCTGGAAAGACGCTTACCAGCTCCCGAAAACGACGAGGACCTACGTACCG
>seq734_2
TACTAGGACCTACGTACGAGAAGCGTATATTACTCCGGCAGATAT
>seq735_2
GACTGCCTTCATCTAGTACCTACGTACAGC
>seq736_2
TCGATTCCTCCAGGACCACATGCCGATTGTTAGGACCTACGTAC
>seq737_2
AGACTACTGATCCGGTACCTTCGATTCAACAGGACCTACGTACTACTCGCCA
>seq738_2
AAAACTGACCGGGGACAGAGCCAGAGAAACCAGGACCTACGTACTCTTCGT
>seq739_2
AGACACTGGGAGGACCTACGTACTCCCTGCAAGGCC
>seq740_2
GTACCTTGTCAAAGGACATACGTACCGAGTCTCTTT
>seq741_2
CTGGCTAAATGCCACTAGGACCTACGTACCCATTCCCTTTCAGTGGACAAGGGGGG
>seq742_2
GTAAGGACCTACGTACTTACGCGCAATCCTGC
>seq743_2
CTGAAGGACCTACGTACCTCAACCGCAATGTCCGCCAAGGGGGTCGTCTCATTG
>seq744_2
GTTCCTGCCGTCATTACCTTGGGGTCCCCTGATTGATTATTTAGGACCTACCTAC
>seq745_2
GCGAAGTCGTAGGACCTACGTACAGGAGGGCGAGATTTAGGCAGGCTGGTGGC
>seq746_2
CAGGACCTACGTACTAGTCGTGTTCCGGATGCGTCTTCGCACGGGGA
>seq747_2
CCTGCAAGCCTAGGACCTACGTACGTCTCTCAAAGCTTTACGATAATGATACGAT
>seq748_2
TAGCCCCCACCAGAAGATAGCATCTTAATCAGTAGCCTCGGGACCTACGTACCG
>seq749_2
CAGGTCCTACGTACAAACCCTGTAGCAGGATCCGCCGCGTCAC
>seq750_2
TGGTCTAAGGACCTACGTACGAGTACTACTTTTACTGTTTCCTCTAATAAAAAGCTTAA
>seq751_2
CTGCAGGACCTATGTACGACTCGGCGGTCCACTATGTACTGTGAAATGCTCGGTCA
>seq752_2
TCGTGACAGTAGGACCTACGTACTCATTGGTTGGCG
>seq753_2
TGGGGAGATTGGCGGCCGAAGGACCTACGTAGGTTACTAAGGGCGAGTTGGAT
>seq754_2
GGCATCAGGACCTACGTAGGACCGATGAATACCTCGAACA
>seq755_2
AGAGACGACGATCTACGAAACGTCAGAGGACCTACGTACAT
>seq756_2
CTGAGGACCTTCGTACCCATATGGCAAACTTATCCAG
>seq757_2
GTAGCTCAATTTAATCTGGGACGATAACTAGCGCAGTGCCAGGACCTACGTCCATGGAC
>seq758_2
GAAGAGAAAGGAGGACCTACGTACTCCAGTGCTTT
>seq759_2
CAAGGTCACATGTCAGCTTTAGCACCTACTTACTG
>seq760_2
GTGTTTGCAGTGTAAGGACCTACGTACCGCCGCGGTACGCTT
>seq761_2
TTCGGATTCTAATGAAATATGCGAAGGACCTACGTACGGA
>seq762_2
GATATCAGGCGAGGACCTACGTACGTTTGTTGCCTGAATTAATCCTACGCGGC
>seq763_2
GTCGGAGGACCTACGTACCAAGTTAGTGCTGATATATCGC
>seq764_2
AGGACACTGAGGACCTACGTACTCAATTCGC
>seq765_2
ACATCTAGATCAAACCTAATGTAAAGACCTACGTACG
>seq766_2
TCATAAGGACCTACGTACTGCAGGGCGTTCGGACGTA
>seq767_2
TGCGTGGTGGTACGTGAGGACCTACGTACCCTGTTTGCCCATGGT
>seq768_2
GCCTACGTAAGCAATCTCACCCCTTGTTCAGCGGTCGAACTGAGGACCTACGTACC
>seq769_2
TGTAATAACAGCGTTAGATTTTCCTAGGAGATCGATAGTAGGACCTACGTACCGAGTAC
>seq770_2
GTGACCCCGTTTCCGTATAGAAGACCTACGTACGATGTGGATCCTT
>seq771_2
GATGGGGGCGTTTTCGGACAAGGACCTACGTACCTGC
>seq772_2
CACTTGGTCAGGTACACTGTCAGAGATTCGCCATTTGGTCAAGGACCTACGTACTAA
>seq773_2
ATCCCCAGCCTATAATAGGACCTACGTACAACTGGT
>seq774_2
GAGGATACACCCAAGAACCTACGTACCGTGGAACTC
>seq775_2
TTTCATATAAGGGTGGCACACTTTAGGACCTACGTACCGTGAAG
>seq776_2
CCGTCTTAGACCGAGGACCTACGTACTTGCCGATACACGTTCTCCTATTGGGGCT
>seq777_2
GGAAGAAGGACCTACGTACGTGGATGCGTTCTGT
>seq778_2
TGAATCCGTTTCCCCTTTTATGGTAAAGGAACGCTCGAGTGTAGAACCTACGTAC
>seq779_2
AGCCGACCGATTTGGCTAGGACCTACGTACCCCTCTGACCAAAACT
>seq780_2
GGCCCGTTGATTACTAGCTGGAGGGGTACAGACGCTTTGAAGGACCTACGTAC
>seq781_2
TAAAAAGGACCTACGTTCGTATCACTCTTCGCGGCCCTGCA
>seq782_2
CACCCCGAGGACCTGCGTACGCCGCTGGACGGGCTCGTCCCCGAATGTCTACAA
>seq783_2
GATCTAAATCTTCCCCAACATGCGTCCTTGTCTTACCTGCCGTTTGGACCTACGTACC
>seq784_2
AATAAACGTAGGACCTACGTACCCTAATTCTTAGTAGCCGTGCG
>seq785_2
GTGTTCTTCACATGTCTGTCGGGGAGGACCTACGTACATCAAA
>seq786_2
GGAACAGGACCTACGTCCCAATGGCCATAGTAACTGTAGA
>seq787_2
AGCGTTCAGTTATTAGGACCTACGTACGCT
>seq788_2
CTCAGCAATTAATGAAGGACCTACGTACGGTCTCTTGCAAAATG
>seq789_2
TTGACACGACAATGAGGATAGGTATAGGGCAAGACAACAGGACCTACCTACATGCAT
>seq790_2
AAGGACCTACGTACGTTTAACCGAATTTCGAAACATAGTG
>seq791_2
TAGCCCAACCCCAATTCTGTAGGACCTACGTGC
>seq792_2
GCCCACTCCATGCTGGAGAGGACCTACGTACTCAAACTAAATAATGACCACGTTGA
>seq793_2
GCGCAAAGGACCTACGTACTTTCTCTTGAAAGGG
>seq794_2
CCTGCAATTTAAGATACTCGGACATTCTAATGTACGCAGGACCTACGAACC
>seq795_2
AGAGGTTGCCGAGATAGGACCTACGTACTCT
>seq796_2
AATCTCGGCTGTGTCTTATAAGGACCTACGTACCAGATCGTGGC
>seq797_2
TGACAAACTGGAAAGAGCAACCCTAGGACCTACGTACTCGTAGCGTTGA
>seq798_2
GACATTTCACCCCAGGACCTACGTACCGCGCAGTTGCGCTGCGCCCTT
>seq799_2
CAGAAGGACCTACGTACCGAGTAATAAAGGAATGTGATACTGTAGTTGCATCCGA
>seq800_rand
CGGAACTATTTAGACCCGGGCATAGGCTCGCTTTAATGCCGGTCTA
>seq801_rand
GGCTCCAAGAACGTGATACTGTATTGCGCGAGTGCGG
>seq802_rand
CAAACGCTTCATTGGAGCCTATCTGGCTTA
>seq803_rand
AGTCGACCTGGCATACGAAGAATTAGAAGTGTCCCCTTTGGTCGGATCCATAATCAAG
>seq804_rand
CGGTGAACTCACGAACGTTCCCTTAAACGTGCACAACAACATGGTAAAATCGTC
>seq805_rand
TGTAGGGGAAAGTAGTACGCCATAATAGACGTTGAGTGCTTTGAGGCAG
>seq806_rand
GCCGGGTAGCCGGTTTGGGGTAAGATGAAGTTCCATGTATAGATA
>seq807_rand
GATGGCGAAACTATCCCGATAACGGAGTCGCGA
>seq808_rand
AGGATAGAGAGAGACTTCTTTGTTGGTGCA
>seq809_rand
CGCTGGCGCTCACGTACTTGGCTGTGCCGTCCTTCA
>seq810_rand
TATTTCTACTAACGAATATTCCGGAGGAACACC
>seq811_rand
TGCATCCCCCTCTTGCCTAATGCTTATAAGTC
>seq812_rand
TGAAAGTTCCAAGATGTACCGGAGCGCCAATCCAATTCAGT
>seq813_rand
ACCCTGTAGTAAGGCGCCGCATTGCCCTCCCACATCTTGCAGT
>seq814_rand
TGTAATCGTCATTTAGGAATGGCCTTACGTTGTT
>seq815_rand
TGCTTACTAGTTTGTGCTAGAAATACTTCTATGATTTAGGGGTCCCCCTTACG
>seq816_rand
CGTATTTTAGTAATTACTTGTCAGGACCACTCAATGGAAATCATGCCGGAGTTTATAG
>seq817_rand
TTACGTTTCGTTCGGCATCGGGGTGAGGAAAT
>seq818_rand
TAGTTCCATGGTGGGTTATCTTTGTTTAGCCCTTATGAGCTATGCG
>seq819_rand
TCTTTGCGCTCGGACCCATCCTGATCGCCAAGCTGG
>seq820_rand
CATTATCGTATTACTTCCACATTGCACTACATGGGG
>seq821_rand
CGTCCATCCCATCAGTTTCCACTTCAACTG
>seq822_rand
ATTCAGTGAAGGTCCATCATTTGCGGACGAAACTT
>seq823_rand
CAGACACGGAGAAGCGATTACTCCCGCAGACCCATACTATCAGTAATCG
>seq824_rand
CTTAATCTGGTAATGCACCTCCTCGCCGCTGGATCGGTCATGTCAA
>seq825_rand
GCGAGTACTCCCCACAAAACCCAATGGGAATGGGAAAA
>seq826_rand
ATAGGCAGGCAATGTGCGCAACTACAACCCCGGGAGCGCTAGGCAATGGAACC
>seq827_rand
AATAAACCGATCTTGTTTCAGTAAGCAAGAATACGAAGTCGCGGACCGGTGGCAA
>seq828_rand
CAACTCGTCAGCAAATGTCGGGGTTCTGGC
>seq829_rand
AGATTTTTACTCCCGTCCACGCCATGCCAGTCCCACTCAGTGCGTGATCCAATG
>seq830_rand
AGGCGAGCATTATGGTCAACTGTTTGACGGGTATCTTTAGAT
>seq831_rand
GCGTGACTGGTACAAGTGATAGTTTGTAGTCGT
>seq832_rand
CCGCTTTAGAATACTAGGAATGCGTCAAGA
>seq833_rand
ATCGGGACGATTTTTTCACATTACATCGAAAAGCGTCATCAAGGCGTCGCCAAC
>seq834_rand
GCACGAGAACTCTGGGGGCCATCATCACCTTGCTAGGCGTTTTTTT
>seq835_rand
TCGCCCTTTCAGTCCTTAGCTTACAGGGCATTCTGTTTGCCCTTGTGGGACAGAGG
>seq836_rand
TAGTGTACACATGGGGACATGAGGGACAAACGCCAAGCGCACAGCGTCTAAGTTCA
>seq837_rand
TCGAATTAGCTTTGAAGGGGTACACCCCAGGAGCCCT
>seq838_rand
GCCTGGTTCGGGAGTCTCGCAAACTTAGAACTGCAGGAATCCCATCGGCGGTGTGTAGTC
>seq839_rand
CCGTCAGCGTTGACAATGAATCAGTGTGGCCATAGCATCTCGGCTAAGGGC
>seq840_rand
TACCCCGCGGGAGAACGTAAGCCATGTGATACGGGTTCGTTCTGTAGCGGGCGTGAGATG
>seq841_rand
GGTTATGGTGACGAAAGGGCGAGAGAATCCAGCCACCGACTCGAAACCTGTCTCATGTG
>seq842_rand
GGTCGGGCGTTATGCAAGGTGTACCAGAGGTTTGCGGGC
>seq843_rand
CCCTCATCTATCCGCGTCCTCCTCGTCGTCT
>seq844_rand
TGGGATTAGCTTTCACGAACTATGTCGTGGGAACACCCCTAAAGTCTTGTGTTCTCCG
>seq845_rand
TCTCTTACTCACTACAAAACCCGGTTCCATCTGCT
>seq846_rand
AAGATCAAATACTGAGGATCTGGTCCAGTAGGTAT
>seq847_rand
AGAATATCCCAAGTGCAATCATGCGGGTGGGA
>seq848_rand
GCGTACGAGTCCAATTCTTCAGGTATACGAAGTACCGCGCTCTCGTGTTATACGAA
>seq849_rand
CTCGGTTTAGCATTCAATTAGGTTTTGAACGTGCAGG
>seq850_rand
CGCTTTGGTCGCTTCCGACCGACTGACTGGTTGA
>seq851_rand
GATGCCATCACAAAGTGTCGCTTATCGTTACCGGAGGTTCCCGAAAGCAACCCGAAGCGT
>seq852_rand
AAAAGGTCTCCCATGCAGGGCTTCTCTACGTTGTCTCCAACAATTCTCAGGCG
>seq853_rand
ATTACGCTAGCCCGATGGATACTACCAAACGCACGCGGCAT
>seq854_rand
TTGTTACGTGTTATAAAGATCAAGCCATCATAGCAGGACAAATGCCAGGTTCGG
>seq855_rand
ATACACTCACAATTAAAAACGTTTGGGCGTATGTGTACCTTGTGACACC
>seq856_rand
AGAGTGAAGTGCATCCTCTTTGATTATGGCG
>seq857_rand
TAAGTGAGCTCTACATTTCATATTAGACTTAATACCAACGTGTTGGGG
>seq858_rand
AGCTGGTGACATAGGGGTATTCTCCGACCGAT
>seq859_rand
CAGCTACATCCATTGAGGAGTGGTGGAATAACGCCTTG
>seq860_rand
CTACCGTAACAGACGATCGTCGTAGACGCCCTATTGTAATAGTGTC
>seq861_rand
CCGCCCAGAATCAACAGTCTTCGCTTGTGCCAGCCGGGACAGATCTTCACTCGAGAA
>seq862_rand
TAGTCTGAGAGTCAGACAGTCCTCTGCGACACGTCCT
>seq863_rand
GGTGTGAGTATACATCTTAGTGAATGGGTCCT
>seq864_rand
AGGGGAGTGGGCACCCGTATCTAAGTCTCTCTGGACAGGTGGTTACGAA
>seq865_rand
TGGAGACATCTTCAGTATGATCCGAATTCAAGCGCCCAATGGGGG
>seq866_rand
TAAACGCTGTTAGACTGACTCCGATCTACACAGAAACTAGGCAAAGGCTCAAATGTA
>seq867_rand
TGGGGTAGCTGTCTTGGTGGTATGGACTGAATTTCGCCAGGGACGGTGAAAATTGC
>seq868_rand
CGGTACAGGGCATGATGCGCTGGGGGGTTCTAATGGTGATAGGGCCTTGAGGTCA
>seq869_rand
CCAAAACCCACGAGCATTTTAGCGCGGAAGTTTTCCCGATGGACGAG
>seq870_rand
GACGTGCCAGTGCCGAGAACAGACCACTTAAACAACATGTTCAAGCCG
>seq871_rand
GTACCCTTGAGTGTTATAATAATTCCCTTTG
>seq872_rand
TACCCCTAGTGCAGTACATCTGAGGATATGAAATTGGGGAAGCTCTAAAT
>seq873_rand
ACTCACGAACTAACATGAACTGAGAAAGTTACCGTAAATTGATAC
>seq874_rand
ATTGACTATGGCTAAGAGTTCGCCTGCCACCTTAGCTTTCCTA
>seq875_rand
GCTGGGGTATGGCGGTGGGGCGAATCTTGGAAGCATACGACAATACGACTTCAACAC
>seq876_rand
TGCGTTACATGGCTTAGATCTACGGTCGCCCGCTTAT
>seq877_rand
ACTCTGTTGGCTACGATCCCTTAACACGCAATAAGATC
>seq878_rand
ATCCATACGGTGATCGCTGCTTGTGATAGATAACT
>seq879_rand
TGGCAACCATGATGACGTCAGCGAGCGTGACACGTACGGGCTAGTTATTACTGACGT
>seq880_rand
CTAGCCCCCATGTTCCCTAAGGGGACGACCCCATTTTCCG
>seq881_rand
GTGCACGAGCAGAAACCTACTATCACGTTCCAAAGCAAAGGAA
>seq882_rand
CCGGTAGTAGTCGTAGTCAATCGATCTGCCCAGTGTTATAACGTAAGTGCGTA
>seq883_rand
CTCACGGTGCATCGACATGCAATACGTCCC
>seq884_rand
TGCTAATCACCCCAGCAGGGGGCGACAACGGCGGTAGGCGGGCG
>seq885_rand
TTCTGCGCACCGTTACAATCACCTTCGTGAATATACGAATTCAAGACGCCATC
>seq886_rand
ACTTTGCAACATGGTCAGCGCTAATGACTGTGAACAGAGAGAAGCG
>seq887_rand
AATTATCGCAAACCGATGAGAGTCGGGTCGTACATTAATGCCCTTC
>seq888_rand
GCTATAAACCGCACGACCGCACCATCCCAAGGCTTATCTCCAGCGTCGTACTCACTGC
>seq889_rand
GGAGGGAGTGCCTTGGCGGGATCACAGCAATAG
>seq890_rand
AGCGCCGGTCCCATACACATTGCGACAATAAAGTATCGCAGTATGTTTCGATAGCG
>seq891_rand
TCTGCATAGAGAGCGGCCCAGTGATCAGATACTGGGGACTCCTGGATAGTGG
>seq892_rand
GTGCACAGATTTATTGGGCATTGGCCAGCTCAGTAGGGTATAGG
>seq893_rand
GCTAATCTAATTCCTTACATAAACTGGAATGTAGCGGTA
>seq894_rand
GTGGCCAGTGCGATAGATACTAGGCATCACTTGGGAGAGGT
>seq895_rand
CAAATGCCTTTACCGGGTATCTACAGAGCCGTATAAGTGACGCGACGGACACCCT
>seq896_rand
GTCAATCGCCAGTGGCGTGCACGCTGTAAAGTAGTTGTACCATTGAAAAC
>seq897_rand
ATTAGCCGTACAAAGGTTCTAAATTCCTCAATCACCACTGGAATGTT
>seq898_rand
CAGCATCCCATGGGGTCAATAGCTGATGGCCCCTTCG
>seq899_rand
GTCCTTGTAGGGGTAACGAGTTGGCTCGCATGCGCGTTATCCTAGTTTTGATGTGG
>seq900_rand
ATAGTAACATCCCGCTTAACATCCTCAAGACGCGATTCCCTAGCA
>seq901_rand
ATAACAAAAGAGCTGGTTATGGAAAATTTC
>seq902_rand
CCTATTGCACGAGTTGTATATTGTCTGCAGAATATGACACTTTATAATCAATCCA
>seq903_rand
ATTGTCGTGGCCGTGCAATCCGGCTCCACCACTC
>seq904_rand
ACATTCAAGCGGACGTACAACCTACACTTGGG
>seq905_rand
CTTGTCCAGAGTCCTCGAACGGCTTGGACCGCGAACGTTTCTCTGTGACCAAAGAGCTTA
>seq906_rand
AAAGCGGCTGCTCTAGTCGGGTCGATGCGTC
>seq907_rand
TTTGCAGTGGTCTAGGCGTATAGAAAGTGTACTTCGGCCTTATTCTACAAACTATTACGG
>seq908_rand
CGTCCCCATCTGAAGTTATCGTAACGTAGATGAGACT
>seq909_rand
AGGGAACGGCATCCAAGGCCATCGCAAAGGGAGTCAATGCCCGATC
>seq910_rand
GTCAAGCGCTATAGCAAGTCAGATACAGTTCCAAGCGATGATGT
>seq911_rand
CGATTCCCGAGTCAAGGAATTGTCGTACGTCACAGACATC
>seq912_rand
GAATATAGCGCCGTGTATAGGTGAGGCCCTTCACTGACGGACTATGTAGTTGC
>seq913_rand
GACAAGCTAGAGGATGTTGGTATATAAGTGCGCATGCG
>seq914_rand
AACTTAGGCCCCTCTTGAGGAAGTCCTAGGATCCG
>seq915_rand
ATGCTTCCAATTATGCAAGCTCACGAAATCACTAGAGACAGCAGGGTT
>seq916_rand
ATGAGCGAGTTTTTGGGTGGGGTGGGGTGTCGCCCTGAGGTAGTAATCACTCTTT
>seq917_rand
TGATTTGTAGGCAATGCCTGATCCCCAGGATGATCATCATTGTGGCCCGCCGG
>seq918_rand
ACGGGTTTGGGCAACGGGGCGACTCTAGGGGTCCGATGCAGGCCTCAGATTCGAGTT
>seq919_rand
CACCGAGACGTGCCTTGGTAAAGACAACATTGTT
>seq920_rand
TCCCTTGATGTAACTGCGTTTGCTGTCGCC
>seq921_rand
AATATCCACACGTCAGCCCTCAGGAGCAAGACGCGCCGACAGGGGC
>seq922_rand
GGATGGCAGAAGATCCCTGACGGCGCGGATTACCAGCACCA
>seq923_rand
ATTCGAGATCATCCTATGATACAAATCCAAAAGCTCAGCGATAATCAGGGCATGGACTCG
>seq924_rand
ACTGGACTTTCCCGTATTTGACATGCAAGGAAGGGAGAGCTAGGGCTAAGCTGA
>seq925_rand
CCTGTATTAACCCAGATTTAAGCCTTAAAGGTTCTGTTCTGTAACCACCTACTC
>seq926_rand
GTCTTAACTTGCCGTGTGAATTTTGGGCAAGTAGCCTTTACGGTCCTATCGA
>seq927_rand
ACACTATGGTGCAGAAGTGCGTTGGCGATGGCTTTACAGTTTGTCGTGGTGCGCCAGG
>seq928_rand
GGTGTGCCGCATCTCGCTTATATAACGCAAGGCCGTTGACTGCGACCGCTTCCGAGAAGA
>seq929_rand
TGCATCCCGCGCAAATGCAGCAGTACGTATACGCTT
>seq930_rand
TCACGCGAGTGCGAGAGTACGCTTGGCGACGCGACAAAACTTATA
>seq931_rand
ACAAGATGGAAGGCTGCCCTCAACGTCATC
>seq932_rand
TCTTGATATAATCTGGCGTCGAGTGATTGGTTCCTTAGGATT
>seq933_rand
ACTTTAGCGCTGCAATCGTCGGGCTCACCACTAATGCTAACTCATAACTTT
>seq934_rand
CGCGTAAAGCCAAGTCATTCGGGGAAGACCGTTCATCTTACCAGTCAATGAC
>seq935_rand
TTTGGGGTAGGCATATCATCTTGAGTTCCTTGCAGTGCCAGGGGA
>seq936_rand
CCGCCGAAGGGTGAAGGAAAATGACGGATCGGTGCAATCTATG
>seq937_rand
GGGGGTCGTAGTATTGAAAAGACAAGTTCGT
>seq938_rand
TTCGGAACCTACGCAAATGAACCGTACAGCATTGATTTCCGGCACACCTG
>seq939_rand
GTTAGCTCATACCGCATGAGTAGAACCCGTTCAAGACGGGAACGGTTGCCAAAAG
>seq940_rand
ACCGGTCTAGCAAGCTCTAGACACTCTTTGAATAGACCACACCATCCGCACAC
>seq941_rand
CACTACGATTAGCTAGTGACGCAATCTCGCCGTGTATAGCAGTACATCCAT
>seq942_rand
GCATCCTCTATAATCTTCATCCTGTCGTAAACGAGGCTAT
>seq943_rand
TACAATATCGGCGGGGATAGCTCGTTACAA
>seq944_rand
GATCATTGGTAGTTCGCTGCGGGGGACCTTGCGGCATACCACACTTTGATTACCA
>seq945_rand
TTAAAAACAAAAGATGATGTATTCTGCGTTCCACGGGAGCTAGAAACCC
>seq946_rand
AAGCCCGAAGATGAAGGTTGGAGATTCATAGAAGATCGCTGCGCACTCCCGC
>seq947_rand
ACACTTCGATATTGAGAAGCGTATCTACGGTTTTGAGAACCTTGGCTATGTACTCG
>seq948_rand
TGGCGGGAAATGCCTCGCAACTGCCGGGGTTTTACACT
>seq949_rand
CCTGCAGTCAGCTCAAGAGCACATATGCATATGGTGGTCATAATCT
>seq950_rand
AACCAAGCCGACCCGGGGAGGTCTGTCGGCGTTGCACTCGGGGCGAGAATTTGCCG
>seq951_rand
AGGAGTGGAGTATATTTTCCGGGCAAATGATAGTTGATCTCGAATAGT
>seq952_rand
GTTGCCTTGATTCTCTCCCGTATTTGTGAGCCTTAGACAGCAAAAG
>seq953_rand
GCGTTCATTGCCTTTTTTATCAGCTCATCATTCGACTAGT
>seq954_rand
ACACGATTCGCAGAATGGCATTTCGGCCTTTGATGGTGAATCACTCCTCGCGCG
>seq955_rand
GAACGCAACTGGAGTTTTATGCCAGCTAGGCCA
>seq956_rand
TAGTCTGATCTCTAAACACCCGCAGCTCCTTTTGTTTT
>seq957_rand
TTGACCCCATCTTATACGCGACCAGCCGAATGTAGAGTAG
>seq958_rand
ACGCATAGACAACTTTTAGTCGGGTGATAATAGTGAGGTAAAAGTTTACTCGCTTGAAC
>seq959_rand
TTCCACGTCGCTCGACAAAGATACACGCTAACGCCACGC
>seq960_rand
CCTTAACTGGCAAGTTCCTCGGCTTGCTGTTGGCGCCTTGGAGT
>seq961_rand
GCCTGACCGACCCCAGCTTTCTGCATTGTATAGAATTCCG
>seq962_rand
CCGTCACCGTTAGCCGTGCGGAATTTTGAACCCTCCGCACACC
>seq963_rand
ACAGAATAACCGCCCCCGTTCTTTGGCCGAAGAGTCCAAGAGTATTTGCTT
>seq964_rand
TGCTAAACCTGACAGCCCCACATACATATCGTGG
>seq965_rand
TCGCGGTGCCGTGGGCATTCGACAACTACGATACGTGTCTG
>seq966_rand
AAGACCCCAAGACGACATCGCATACGTTGTGAACGACGGCTGGTGCAAGAAA
>seq967_rand
ATCTAACTGTTAGCACTAACTGTGCAATGGTCTAAGCG
>seq968_rand
GAGTTCCGTCGTTTAGCTCTCCCCTTTCTGGGATTG
>seq969_rand
TACCCGGAGCGCCGGATCACAGAGAAAAGCACTAGGCGTC
>seq970_rand
CCTTCTGGATAGATTCCATTCTTCGGCGGAGAAGCACATGTGACGACAGTAG
>seq971_rand
ATTGATTTTCCAACTAGGTTGCTCTACTACAACGATCCTAGCGGGCTTCCGTACATCGG
>seq972_rand
AAGCGGCGCACACACTGTCGACTAGGCTGTTATGCACTACTGCAATCGGAC
>seq973_rand
CTAGTGTCCCCCTCTCAAGTCAAAAATCGAGGTGAAACCTTACCAGG
>seq974_rand
TAACGCTATCTATTACTGCAACCACCCGCAGCGACGG
>seq975_rand
CGCCAAAATTCATACTGGGGGCGCCTACTGCACTGAT
>seq976_rand
AACACGGACAACTCGCAAATTACATCCCTACCGTTATGGGATG
>seq977_rand
TGAACGAGTGTGGGTCCCCAAACCTGCCGATGTAGGGCCCCAATAGGGCAAATTT
>seq978_rand
TACGGTATAGATCCAGAAGTGGGAGTCGACAATGTTTCCTGTTGGCCCATGCCTCGGCCC
>seq979_rand
ACAAACGGGTCATATGAAAGGTAGCAGCACCA
>seq980_rand
CAGATCACCAACCATACTACAGACGGCTTACCAGGGGACTCATGTGCACACATGA
>seq981_rand
ACTGTCCGCTTCTCCGTTGTGTTAAAAATATATGTATCGTTGAGGATGGGAGAAAACTAC
>seq982_rand
TACACCCGGGGGCGCCTCTCAGGCCCCTCATGCTACGGAGAGACC
>seq983_rand
GTTACAGGATTCATAGGACCCAGGACGCAGAGCAG
>seq984_rand
AAGCGGAGTTGTCTTGCAAGGTCATCTTGATGGGTATGTCGC
>seq985_rand
CGAAGGGTATGCACTTCTCCTCACAGAGTCTTCAGTCG
>seq986_rand
GTATCGCGACCATATTGCTGAGGACAGTCCCCATTGCTAATAACAACA
>seq987_rand
GTTGAAGTTGGGGGTGGAGCAGACATAGCTGACTTC
>seq988_rand
CAACCCCGTGCTTTGATAAGCGCCCGACTCCTGAGGAACTGATAGATG
>seq989_rand
TAGCGGACGTGACTAGACACCCACACCCCAGAGTTACGGTGTACACCGC
>seq990_rand
GACCATGGACAGCAGGTCGATCGGGAGACTCGAAGCTA
>seq991_rand
ATCCGGACGTTGATTCGAGAACTCCTATCAGGAGCTACGCCCACCCT
>seq992_rand
TTCTTAGCCTTATGGAAGTCATTAAATAAAATGGTCCCCC
>seq993_rand
ATGTACTGGGAAGGTGAACTGAGCGCCATT
>seq994_rand
CCTCGCTCGTTTCTTACGACTCCAGGGTCTCCCTCATCTCTATGGTTACG
>seq995_rand
TCCGTGCCTAGATGATGACTGCCAAGGATGCT
>seq996_rand
TTGGCACGAGGTGCTCAGGCGTGTCATTACCCTGGTTTGGGGAAGAGGCAGACC
>seq997_rand
GCGACAGCTTTAGTTCATATGGCATACGCACTGTACT
>seq998_rand
TTGGCGTCTCGGTAATTTCATTCGTTAACAAATAATGGGGCGTCCTTACCGACAGCTT
>seq999_rand
GTGCGGCGCCTTTAATCCGTTGACTGAGGGGGCGAGGAGCTATTAT
