# Supplementary material for: k-mer manifold approximation and projection for visualizing DNA sequences
Source: Genome Res. 2025 May;35(5):1234–46. doi: 10.1101/gr.279458.124 (PMC12047656; doi:10.1101/gr.279458.124)
Supplement: Supplement 8 [file Supplemental_Data_1.zip]

Archive with 21,475 entries (8,749 files):
- Supplemental_Data_1/
- Supplemental_Data_1/.DS_Store
- Supplemental_Data_1/Alx1_TAAAGC20NCG_Z_3/
- Supplemental_Data_1/Alx1_TAAAGC20NCG_Z_3/Alx1_TAAAGC20NCG_Z_3_KMAP.pdf
- Supplemental_Data_1/Alx1_TAAAGC20NCG_Z_3/Alx1_TAAAGC20NCG_Z_3_MDS.pdf
- Supplemental_Data_1/Alx1_TAAAGC20NCG_Z_3/Alx1_TAAAGC20NCG_Z_3_PCA.pdf
- Supplemental_Data_1/Alx1_TAAAGC20NCG_Z_3/Alx1_TAAAGC20NCG_Z_3_tSNE.pdf
- Supplemental_Data_1/Alx1_TAAAGC20NCG_Z_3/Alx1_TAAAGC20NCG_Z_3_UMAP.pdf
- Supplemental_Data_1/Alx1_TAAAGC20NCG_Z_3/kmap_logo.pdf
- Supplemental_Data_1/Alx1_TAAAGC20NCG_Z_3/meme_logo.png
- Supplemental_Data_1/Alx1_TAAAGC20NCG_Z_4/
- Supplemental_Data_1/Alx1_TAAAGC20NCG_Z_4/Alx1_TAAAGC20NCG_Z_4_KMAP.pdf
- Supplemental_Data_1/Alx1_TAAAGC20NCG_Z_4/Alx1_TAAAGC20NCG_Z_4_MDS.pdf
- Supplemental_Data_1/Alx1_TAAAGC20NCG_Z_4/Alx1_TAAAGC20NCG_Z_4_PCA.pdf
- Supplemental_Data_1/Alx1_TAAAGC20NCG_Z_4/Alx1_TAAAGC20NCG_Z_4_tSNE.pdf
- Supplemental_Data_1/Alx1_TAAAGC20NCG_Z_4/Alx1_TAAAGC20NCG_Z_4_UMAP.pdf
- Supplemental_Data_1/Alx1_TAAAGC20NCG_Z_4/kmap_logo.pdf
- Supplemental_Data_1/Alx1_TAAAGC20NCG_Z_4/meme_logo.png
- Supplemental_Data_1/ALX3_TGCAAG20NGA_AE_3/
- Supplemental_Data_1/ALX3_TGCAAG20NGA_AE_3/ALX3_TGCAAG20NGA_AE_3_KMAP.pdf
- Supplemental_Data_1/ALX3_TGCAAG20NGA_AE_3/ALX3_TGCAAG20NGA_AE_3_MDS.pdf
- Supplemental_Data_1/ALX3_TGCAAG20NGA_AE_3/ALX3_TGCAAG20NGA_AE_3_PCA.pdf
- Supplemental_Data_1/ALX3_TGCAAG20NGA_AE_3/ALX3_TGCAAG20NGA_AE_3_tSNE.pdf
- Supplemental_Data_1/ALX3_TGCAAG20NGA_AE_3/ALX3_TGCAAG20NGA_AE_3_UMAP.pdf
- Supplemental_Data_1/ALX3_TGCAAG20NGA_AE_3/kmap_logo.pdf
- Supplemental_Data_1/ALX3_TGCAAG20NGA_AE_3/meme_logo.png
- Supplemental_Data_1/ALX3_TGCAAG20NGA_AE_4/
- Supplemental_Data_1/ALX3_TGCAAG20NGA_AE_4/ALX3_TGCAAG20NGA_AE_4_KMAP.pdf
- Supplemental_Data_1/ALX3_TGCAAG20NGA_AE_4/ALX3_TGCAAG20NGA_AE_4_MDS.pdf
- Supplemental_Data_1/ALX3_TGCAAG20NGA_AE_4/ALX3_TGCAAG20NGA_AE_4_PCA.pdf
- Supplemental_Data_1/ALX3_TGCAAG20NGA_AE_4/ALX3_TGCAAG20NGA_AE_4_tSNE.pdf
- Supplemental_Data_1/ALX3_TGCAAG20NGA_AE_4/ALX3_TGCAAG20NGA_AE_4_UMAP.pdf
- Supplemental_Data_1/ALX3_TGCAAG20NGA_AE_4/kmap_logo.pdf
- Supplemental_Data_1/ALX3_TGCAAG20NGA_AE_4/meme_logo.png
- Supplemental_Data_1/ALX3_TGTAAA20NAAG_Z_3/
- Supplemental_Data_1/ALX3_TGTAAA20NAAG_Z_3/ALX3_TGTAAA20NAAG_Z_3_KMAP.pdf
- Supplemental_Data_1/ALX3_TGTAAA20NAAG_Z_3/ALX3_TGTAAA20NAAG_Z_3_MDS.pdf
- Supplemental_Data_1/ALX3_TGTAAA20NAAG_Z_3/ALX3_TGTAAA20NAAG_Z_3_PCA.pdf
- Supplemental_Data_1/ALX3_TGTAAA20NAAG_Z_3/ALX3_TGTAAA20NAAG_Z_3_tSNE.pdf
- Supplemental_Data_1/ALX3_TGTAAA20NAAG_Z_3/ALX3_TGTAAA20NAAG_Z_3_UMAP.pdf
- Supplemental_Data_1/ALX3_TGTAAA20NAAG_Z_3/kmap_logo.pdf
- Supplemental_Data_1/ALX3_TGTAAA20NAAG_Z_3/meme_logo.png
- Supplemental_Data_1/ALX3_TGTAAA20NAAG_Z_4/
- Supplemental_Data_1/ALX3_TGTAAA20NAAG_Z_4/ALX3_TGTAAA20NAAG_Z_4_KMAP.pdf
- Supplemental_Data_1/ALX3_TGTAAA20NAAG_Z_4/ALX3_TGTAAA20NAAG_Z_4_MDS.pdf
- Supplemental_Data_1/ALX3_TGTAAA20NAAG_Z_4/ALX3_TGTAAA20NAAG_Z_4_PCA.pdf
- Supplemental_Data_1/ALX3_TGTAAA20NAAG_Z_4/ALX3_TGTAAA20NAAG_Z_4_tSNE.pdf
- Supplemental_Data_1/ALX3_TGTAAA20NAAG_Z_4/ALX3_TGTAAA20NAAG_Z_4_UMAP.pdf
- Supplemental_Data_1/ALX3_TGTAAA20NAAG_Z_4/kmap_logo.pdf
- Supplemental_Data_1/ALX3_TGTAAA20NAAG_Z_4/meme_logo.png
- Supplemental_Data_1/Alx4_TGGTAG20NCG_P_3/
- Supplemental_Data_1/Alx4_TGGTAG20NCG_P_3/Alx4_TGGTAG20NCG_P_3_KMAP.pdf
- Supplemental_Data_1/Alx4_TGGTAG20NCG_P_3/Alx4_TGGTAG20NCG_P_3_MDS.pdf
- Supplemental_Data_1/Alx4_TGGTAG20NCG_P_3/Alx4_TGGTAG20NCG_P_3_PCA.pdf
- Supplemental_Data_1/Alx4_TGGTAG20NCG_P_3/Alx4_TGGTAG20NCG_P_3_tSNE.pdf
- Supplemental_Data_1/Alx4_TGGTAG20NCG_P_3/Alx4_TGGTAG20NCG_P_3_UMAP.pdf
- Supplemental_Data_1/Alx4_TGGTAG20NCG_P_3/kmap_logo.pdf
- Supplemental_Data_1/Alx4_TGGTAG20NCG_P_3/meme_logo.png
- Supplemental_Data_1/Alx4_TGGTAG20NCG_P_4/
- Supplemental_Data_1/Alx4_TGGTAG20NCG_P_4/Alx4_TGGTAG20NCG_P_4_KMAP.pdf
- Supplemental_Data_1/Alx4_TGGTAG20NCG_P_4/Alx4_TGGTAG20NCG_P_4_MDS.pdf
- Supplemental_Data_1/Alx4_TGGTAG20NCG_P_4/Alx4_TGGTAG20NCG_P_4_PCA.pdf
- Supplemental_Data_1/Alx4_TGGTAG20NCG_P_4/Alx4_TGGTAG20NCG_P_4_tSNE.pdf
- Supplemental_Data_1/Alx4_TGGTAG20NCG_P_4/Alx4_TGGTAG20NCG_P_4_UMAP.pdf
- Supplemental_Data_1/Alx4_TGGTAG20NCG_P_4/kmap_logo.pdf
- Supplemental_Data_1/Alx4_TGGTAG20NCG_P_4/meme_logo.png
- Supplemental_Data_1/Alx4_TGGTAG20NCG_P_5/
- Supplemental_Data_1/Alx4_TGGTAG20NCG_P_5/Alx4_TGGTAG20NCG_P_5_KMAP.pdf
- Supplemental_Data_1/Alx4_TGGTAG20NCG_P_5/Alx4_TGGTAG20NCG_P_5_MDS.pdf
- Supplemental_Data_1/Alx4_TGGTAG20NCG_P_5/Alx4_TGGTAG20NCG_P_5_PCA.pdf
- Supplemental_Data_1/Alx4_TGGTAG20NCG_P_5/Alx4_TGGTAG20NCG_P_5_tSNE.pdf
- Supplemental_Data_1/Alx4_TGGTAG20NCG_P_5/Alx4_TGGTAG20NCG_P_5_UMAP.pdf
- Supplemental_Data_1/Alx4_TGGTAG20NCG_P_5/kmap_logo.pdf
- Supplemental_Data_1/Alx4_TGGTAG20NCG_P_5/meme_logo.png
- Supplemental_Data_1/ALX4_TGTGTC20NGA_W_3/
- Supplemental_Data_1/ALX4_TGTGTC20NGA_W_3/ALX4_TGTGTC20NGA_W_3_KMAP.pdf
- Supplemental_Data_1/ALX4_TGTGTC20NGA_W_3/ALX4_TGTGTC20NGA_W_3_MDS.pdf
- Supplemental_Data_1/ALX4_TGTGTC20NGA_W_3/ALX4_TGTGTC20NGA_W_3_PCA.pdf
- Supplemental_Data_1/ALX4_TGTGTC20NGA_W_3/ALX4_TGTGTC20NGA_W_3_tSNE.pdf
- Supplemental_Data_1/ALX4_TGTGTC20NGA_W_3/ALX4_TGTGTC20NGA_W_3_UMAP.pdf
- Supplemental_Data_1/ALX4_TGTGTC20NGA_W_3/kmap_logo.pdf
- Supplemental_Data_1/ALX4_TGTGTC20NGA_W_3/meme_logo.png
- Supplemental_Data_1/ALX4_TGTGTC20NGA_W_4/
- Supplemental_Data_1/ALX4_TGTGTC20NGA_W_4/ALX4_TGTGTC20NGA_W_4_KMAP.pdf
- Supplemental_Data_1/ALX4_TGTGTC20NGA_W_4/ALX4_TGTGTC20NGA_W_4_MDS.pdf
- Supplemental_Data_1/ALX4_TGTGTC20NGA_W_4/ALX4_TGTGTC20NGA_W_4_PCA.pdf
- Supplemental_Data_1/ALX4_TGTGTC20NGA_W_4/ALX4_TGTGTC20NGA_W_4_tSNE.pdf
- Supplemental_Data_1/ALX4_TGTGTC20NGA_W_4/ALX4_TGTGTC20NGA_W_4_UMAP.pdf
- Supplemental_Data_1/ALX4_TGTGTC20NGA_W_4/kmap_logo.pdf
- Supplemental_Data_1/ALX4_TGTGTC20NGA_W_4/meme_logo.png
- Supplemental_Data_1/ARNTL_TCAAAA20NCG_W_3/
- Supplemental_Data_1/ARNTL_TCAAAA20NCG_W_3/ARNTL_TCAAAA20NCG_W_3_KMAP.pdf
- Supplemental_Data_1/ARNTL_TCAAAA20NCG_W_3/ARNTL_TCAAAA20NCG_W_3_MDS.pdf
- Supplemental_Data_1/ARNTL_TCAAAA20NCG_W_3/ARNTL_TCAAAA20NCG_W_3_PCA.pdf
- Supplemental_Data_1/ARNTL_TCAAAA20NCG_W_3/ARNTL_TCAAAA20NCG_W_3_tSNE.pdf
- Supplemental_Data_1/ARNTL_TCAAAA20NCG_W_3/ARNTL_TCAAAA20NCG_W_3_UMAP.pdf
- Supplemental_Data_1/ARNTL_TCAAAA20NCG_W_3/kmap_logo.pdf
- Supplemental_Data_1/ARNTL_TCAAAA20NCG_W_3/meme_logo.png
- Supplemental_Data_1/ARNTL_TCAAAA20NCG_W_4/
- Supplemental_Data_1/ARNTL_TCAAAA20NCG_W_4/ARNTL_TCAAAA20NCG_W_4_KMAP.pdf
- Supplemental_Data_1/ARNTL_TCAAAA20NCG_W_4/ARNTL_TCAAAA20NCG_W_4_MDS.pdf
- Supplemental_Data_1/ARNTL_TCAAAA20NCG_W_4/ARNTL_TCAAAA20NCG_W_4_PCA.pdf
- Supplemental_Data_1/ARNTL_TCAAAA20NCG_W_4/ARNTL_TCAAAA20NCG_W_4_tSNE.pdf
- Supplemental_Data_1/ARNTL_TCAAAA20NCG_W_4/ARNTL_TCAAAA20NCG_W_4_UMAP.pdf
- Supplemental_Data_1/ARNTL_TCAAAA20NCG_W_4/kmap_logo.pdf
- Supplemental_Data_1/ARNTL_TCAAAA20NCG_W_4/meme_logo.png
- Supplemental_Data_1/Arx_TCGCAT20NACT_AC_3/
- Supplemental_Data_1/Arx_TCGCAT20NACT_AC_3/Arx_TCGCAT20NACT_AC_3_KMAP.pdf
- Supplemental_Data_1/Arx_TCGCAT20NACT_AC_3/Arx_TCGCAT20NACT_AC_3_MDS.pdf
- Supplemental_Data_1/Arx_TCGCAT20NACT_AC_3/Arx_TCGCAT20NACT_AC_3_PCA.pdf
- Supplemental_Data_1/Arx_TCGCAT20NACT_AC_3/Arx_TCGCAT20NACT_AC_3_tSNE.pdf
- Supplemental_Data_1/Arx_TCGCAT20NACT_AC_3/Arx_TCGCAT20NACT_AC_3_UMAP.pdf
- Supplemental_Data_1/Arx_TCGCAT20NACT_AC_3/kmap_logo.pdf
- Supplemental_Data_1/Arx_TCGCAT20NACT_AC_3/meme_logo.png
- Supplemental_Data_1/Arx_TCGCAT20NACT_AC_4/
- Supplemental_Data_1/Arx_TCGCAT20NACT_AC_4/Arx_TCGCAT20NACT_AC_4_KMAP.pdf
- Supplemental_Data_1/Arx_TCGCAT20NACT_AC_4/Arx_TCGCAT20NACT_AC_4_MDS.pdf
- Supplemental_Data_1/Arx_TCGCAT20NACT_AC_4/Arx_TCGCAT20NACT_AC_4_PCA.pdf
- Supplemental_Data_1/Arx_TCGCAT20NACT_AC_4/Arx_TCGCAT20NACT_AC_4_tSNE.pdf
- Supplemental_Data_1/Arx_TCGCAT20NACT_AC_4/Arx_TCGCAT20NACT_AC_4_UMAP.pdf
- Supplemental_Data_1/Arx_TCGCAT20NACT_AC_4/kmap_logo.pdf
- Supplemental_Data_1/Arx_TCGCAT20NACT_AC_4/meme_logo.png
- Supplemental_Data_1/ARX_TGCGTT20NTGC_Z_3/
- Supplemental_Data_1/ARX_TGCGTT20NTGC_Z_3/ARX_TGCGTT20NTGC_Z_3_KMAP.pdf
- Supplemental_Data_1/ARX_TGCGTT20NTGC_Z_3/ARX_TGCGTT20NTGC_Z_3_MDS.pdf
- Supplemental_Data_1/ARX_TGCGTT20NTGC_Z_3/ARX_TGCGTT20NTGC_Z_3_PCA.pdf
- Supplemental_Data_1/ARX_TGCGTT20NTGC_Z_3/ARX_TGCGTT20NTGC_Z_3_tSNE.pdf
- Supplemental_Data_1/ARX_TGCGTT20NTGC_Z_3/ARX_TGCGTT20NTGC_Z_3_UMAP.pdf
- Supplemental_Data_1/ARX_TGCGTT20NTGC_Z_3/kmap_logo.pdf
- Supplemental_Data_1/ARX_TGCGTT20NTGC_Z_3/meme_logo.png
- Supplemental_Data_1/ARX_TGCGTT20NTGC_Z_4/
- Supplemental_Data_1/ARX_TGCGTT20NTGC_Z_4/ARX_TGCGTT20NTGC_Z_4_KMAP.pdf
- Supplemental_Data_1/ARX_TGCGTT20NTGC_Z_4/ARX_TGCGTT20NTGC_Z_4_MDS.pdf
- Supplemental_Data_1/ARX_TGCGTT20NTGC_Z_4/ARX_TGCGTT20NTGC_Z_4_PCA.pdf
- Supplemental_Data_1/ARX_TGCGTT20NTGC_Z_4/ARX_TGCGTT20NTGC_Z_4_tSNE.pdf
- Supplemental_Data_1/ARX_TGCGTT20NTGC_Z_4/ARX_TGCGTT20NTGC_Z_4_UMAP.pdf
- Supplemental_Data_1/ARX_TGCGTT20NTGC_Z_4/kmap_logo.pdf
- Supplemental_Data_1/ARX_TGCGTT20NTGC_Z_4/meme_logo.png
- Supplemental_Data_1/Ar_TCTAAT20NCG_P_3/
- Supplemental_Data_1/Ar_TCTAAT20NCG_P_3/Ar_TCTAAT20NCG_P_3_KMAP.pdf
- Supplemental_Data_1/Ar_TCTAAT20NCG_P_3/Ar_TCTAAT20NCG_P_3_MDS.pdf
- Supplemental_Data_1/Ar_TCTAAT20NCG_P_3/Ar_TCTAAT20NCG_P_3_PCA.pdf
- Supplemental_Data_1/Ar_TCTAAT20NCG_P_3/Ar_TCTAAT20NCG_P_3_tSNE.pdf
- Supplemental_Data_1/Ar_TCTAAT20NCG_P_3/Ar_TCTAAT20NCG_P_3_UMAP.pdf
- Supplemental_Data_1/Ar_TCTAAT20NCG_P_3/kmap_logo.pdf
- Supplemental_Data_1/Ar_TCTAAT20NCG_P_3/meme_logo.png
- Supplemental_Data_1/Ar_TCTAAT20NCG_P_4/
- Supplemental_Data_1/Ar_TCTAAT20NCG_P_4/Ar_TCTAAT20NCG_P_4_KMAP.pdf
- Supplemental_Data_1/Ar_TCTAAT20NCG_P_4/Ar_TCTAAT20NCG_P_4_MDS.pdf
- Supplemental_Data_1/Ar_TCTAAT20NCG_P_4/Ar_TCTAAT20NCG_P_4_PCA.pdf
- Supplemental_Data_1/Ar_TCTAAT20NCG_P_4/Ar_TCTAAT20NCG_P_4_tSNE.pdf
- Supplemental_Data_1/Ar_TCTAAT20NCG_P_4/Ar_TCTAAT20NCG_P_4_UMAP.pdf
- Supplemental_Data_1/Ar_TCTAAT20NCG_P_4/kmap_logo.pdf
- Supplemental_Data_1/Ar_TCTAAT20NCG_P_4/meme_logo.png
- Supplemental_Data_1/Ar_TCTAAT20NCG_P_5/
- Supplemental_Data_1/Ar_TCTAAT20NCG_P_5/Ar_TCTAAT20NCG_P_5_KMAP.pdf
- Supplemental_Data_1/Ar_TCTAAT20NCG_P_5/Ar_TCTAAT20NCG_P_5_MDS.pdf
- Supplemental_Data_1/Ar_TCTAAT20NCG_P_5/Ar_TCTAAT20NCG_P_5_PCA.pdf
- Supplemental_Data_1/Ar_TCTAAT20NCG_P_5/Ar_TCTAAT20NCG_P_5_tSNE.pdf
- Supplemental_Data_1/Ar_TCTAAT20NCG_P_5/Ar_TCTAAT20NCG_P_5_UMAP.pdf
- Supplemental_Data_1/Ar_TCTAAT20NCG_P_5/kmap_logo.pdf
- Supplemental_Data_1/Ar_TCTAAT20NCG_P_5/meme_logo.png
- Supplemental_Data_1/AR_TCTTCT20NCTG_AD_3/
- Supplemental_Data_1/AR_TCTTCT20NCTG_AD_3/AR_TCTTCT20NCTG_AD_3_KMAP.pdf
- Supplemental_Data_1/AR_TCTTCT20NCTG_AD_3/AR_TCTTCT20NCTG_AD_3_MDS.pdf
- Supplemental_Data_1/AR_TCTTCT20NCTG_AD_3/AR_TCTTCT20NCTG_AD_3_PCA.pdf
- Supplemental_Data_1/AR_TCTTCT20NCTG_AD_3/AR_TCTTCT20NCTG_AD_3_tSNE.pdf
- Supplemental_Data_1/AR_TCTTCT20NCTG_AD_3/AR_TCTTCT20NCTG_AD_3_UMAP.pdf
- Supplemental_Data_1/AR_TCTTCT20NCTG_AD_3/kmap_logo.pdf
- Supplemental_Data_1/AR_TCTTCT20NCTG_AD_3/meme_logo.png
- Supplemental_Data_1/AR_TCTTCT20NCTG_AD_4/
- Supplemental_Data_1/AR_TCTTCT20NCTG_AD_4/AR_TCTTCT20NCTG_AD_4_KMAP.pdf
- Supplemental_Data_1/AR_TCTTCT20NCTG_AD_4/AR_TCTTCT20NCTG_AD_4_MDS.pdf
- Supplemental_Data_1/AR_TCTTCT20NCTG_AD_4/AR_TCTTCT20NCTG_AD_4_PCA.pdf
- Supplemental_Data_1/AR_TCTTCT20NCTG_AD_4/AR_TCTTCT20NCTG_AD_4_tSNE.pdf
- Supplemental_Data_1/AR_TCTTCT20NCTG_AD_4/AR_TCTTCT20NCTG_AD_4_UMAP.pdf
- Supplemental_Data_1/AR_TCTTCT20NCTG_AD_4/kmap_logo.pdf
- Supplemental_Data_1/AR_TCTTCT20NCTG_AD_4/meme_logo.png
- Supplemental_Data_1/AR_TGCTCG20NGA_AF_3/
- Supplemental_Data_1/AR_TGCTCG20NGA_AF_3/AR_TGCTCG20NGA_AF_3_KMAP.pdf
- Supplemental_Data_1/AR_TGCTCG20NGA_AF_3/AR_TGCTCG20NGA_AF_3_MDS.pdf
- Supplemental_Data_1/AR_TGCTCG20NGA_AF_3/AR_TGCTCG20NGA_AF_3_PCA.pdf
- Supplemental_Data_1/AR_TGCTCG20NGA_AF_3/AR_TGCTCG20NGA_AF_3_tSNE.pdf
- Supplemental_Data_1/AR_TGCTCG20NGA_AF_3/AR_TGCTCG20NGA_AF_3_UMAP.pdf
- Supplemental_Data_1/AR_TGCTCG20NGA_AF_3/kmap_logo.pdf
- Supplemental_Data_1/AR_TGCTCG20NGA_AF_3/meme_logo.png
- Supplemental_Data_1/AR_TGCTCG20NGA_AF_4/
- Supplemental_Data_1/AR_TGCTCG20NGA_AF_4/AR_TGCTCG20NGA_AF_4_KMAP.pdf
- Supplemental_Data_1/AR_TGCTCG20NGA_AF_4/AR_TGCTCG20NGA_AF_4_MDS.pdf
- Supplemental_Data_1/AR_TGCTCG20NGA_AF_4/AR_TGCTCG20NGA_AF_4_PCA.pdf
- Supplemental_Data_1/AR_TGCTCG20NGA_AF_4/AR_TGCTCG20NGA_AF_4_tSNE.pdf
- Supplemental_Data_1/AR_TGCTCG20NGA_AF_4/AR_TGCTCG20NGA_AF_4_UMAP.pdf
- Supplemental_Data_1/AR_TGCTCG20NGA_AF_4/kmap_logo.pdf
- Supplemental_Data_1/AR_TGCTCG20NGA_AF_4/meme_logo.png
- Supplemental_Data_1/Ascl2_TAGGGC20NCG_Z_3/
- Supplemental_Data_1/Ascl2_TAGGGC20NCG_Z_3/Ascl2_TAGGGC20NCG_Z_3_KMAP.pdf
- Supplemental_Data_1/Ascl2_TAGGGC20NCG_Z_3/Ascl2_TAGGGC20NCG_Z_3_MDS.pdf
- Supplemental_Data_1/Ascl2_TAGGGC20NCG_Z_3/Ascl2_TAGGGC20NCG_Z_3_PCA.pdf
- Supplemental_Data_1/Ascl2_TAGGGC20NCG_Z_3/Ascl2_TAGGGC20NCG_Z_3_tSNE.pdf
- Supplemental_Data_1/Ascl2_TAGGGC20NCG_Z_3/Ascl2_TAGGGC20NCG_Z_3_UMAP.pdf
- Supplemental_Data_1/Ascl2_TAGGGC20NCG_Z_3/kmap_logo.pdf
- Supplemental_Data_1/Ascl2_TAGGGC20NCG_Z_3/meme_logo.png
- Supplemental_Data_1/Ascl2_TAGGGC20NCG_Z_4/
- Supplemental_Data_1/Ascl2_TAGGGC20NCG_Z_4/Ascl2_TAGGGC20NCG_Z_4_KMAP.pdf
- Supplemental_Data_1/Ascl2_TAGGGC20NCG_Z_4/Ascl2_TAGGGC20NCG_Z_4_MDS.pdf
- Supplemental_Data_1/Ascl2_TAGGGC20NCG_Z_4/Ascl2_TAGGGC20NCG_Z_4_PCA.pdf
- Supplemental_Data_1/Ascl2_TAGGGC20NCG_Z_4/Ascl2_TAGGGC20NCG_Z_4_tSNE.pdf
- Supplemental_Data_1/Ascl2_TAGGGC20NCG_Z_4/Ascl2_TAGGGC20NCG_Z_4_UMAP.pdf
- Supplemental_Data_1/Ascl2_TAGGGC20NCG_Z_4/kmap_logo.pdf
- Supplemental_Data_1/Ascl2_TAGGGC20NCG_Z_4/meme_logo.png
- Supplemental_Data_1/Atf4_TGCCGC20NGA_Z_3/
- Supplemental_Data_1/Atf4_TGCCGC20NGA_Z_3/Atf4_TGCCGC20NGA_Z_3_KMAP.pdf
- Supplemental_Data_1/Atf4_TGCCGC20NGA_Z_3/Atf4_TGCCGC20NGA_Z_3_MDS.pdf
- Supplemental_Data_1/Atf4_TGCCGC20NGA_Z_3/Atf4_TGCCGC20NGA_Z_3_PCA.pdf
- Supplemental_Data_1/Atf4_TGCCGC20NGA_Z_3/Atf4_TGCCGC20NGA_Z_3_tSNE.pdf
- Supplemental_Data_1/Atf4_TGCCGC20NGA_Z_3/Atf4_TGCCGC20NGA_Z_3_UMAP.pdf
- Supplemental_Data_1/Atf4_TGCCGC20NGA_Z_3/kmap_logo.pdf
- Supplemental_Data_1/Atf4_TGCCGC20NGA_Z_3/meme_logo.png
- Supplemental_Data_1/Atf4_TGCCGC20NGA_Z_4/
- Supplemental_Data_1/Atf4_TGCCGC20NGA_Z_4/Atf4_TGCCGC20NGA_Z_4_KMAP.pdf
- Supplemental_Data_1/Atf4_TGCCGC20NGA_Z_4/Atf4_TGCCGC20NGA_Z_4_MDS.pdf
- Supplemental_Data_1/Atf4_TGCCGC20NGA_Z_4/Atf4_TGCCGC20NGA_Z_4_PCA.pdf
- Supplemental_Data_1/Atf4_TGCCGC20NGA_Z_4/Atf4_TGCCGC20NGA_Z_4_tSNE.pdf
- Supplemental_Data_1/Atf4_TGCCGC20NGA_Z_4/Atf4_TGCCGC20NGA_Z_4_UMAP.pdf
- Supplemental_Data_1/Atf4_TGCCGC20NGA_Z_4/kmap_logo.pdf
- Supplemental_Data_1/Atf4_TGCCGC20NGA_Z_4/meme_logo.png
- Supplemental_Data_1/ATF4_TGGAAT20NGA_W_3/
- Supplemental_Data_1/ATF4_TGGAAT20NGA_W_3/ATF4_TGGAAT20NGA_W_3_KMAP.pdf
- Supplemental_Data_1/ATF4_TGGAAT20NGA_W_3/ATF4_TGGAAT20NGA_W_3_MDS.pdf
- Supplemental_Data_1/ATF4_TGGAAT20NGA_W_3/ATF4_TGGAAT20NGA_W_3_PCA.pdf
- Supplemental_Data_1/ATF4_TGGAAT20NGA_W_3/ATF4_TGGAAT20NGA_W_3_tSNE.pdf
- Supplemental_Data_1/ATF4_TGGAAT20NGA_W_3/ATF4_TGGAAT20NGA_W_3_UMAP.pdf
- Supplemental_Data_1/ATF4_TGGAAT20NGA_W_3/kmap_logo.pdf
- Supplemental_Data_1/ATF4_TGGAAT20NGA_W_3/meme_logo.png
- Supplemental_Data_1/ATF4_TGGAAT20NGA_W_4/
- Supplemental_Data_1/ATF4_TGGAAT20NGA_W_4/ATF4_TGGAAT20NGA_W_4_KMAP.pdf
- Supplemental_Data_1/ATF4_TGGAAT20NGA_W_4/ATF4_TGGAAT20NGA_W_4_MDS.pdf
- Supplemental_Data_1/ATF4_TGGAAT20NGA_W_4/ATF4_TGGAAT20NGA_W_4_PCA.pdf
- Supplemental_Data_1/ATF4_TGGAAT20NGA_W_4/ATF4_TGGAAT20NGA_W_4_tSNE.pdf
- Supplemental_Data_1/ATF4_TGGAAT20NGA_W_4/ATF4_TGGAAT20NGA_W_4_UMAP.pdf
- Supplemental_Data_1/ATF4_TGGAAT20NGA_W_4/kmap_logo.pdf
- Supplemental_Data_1/ATF4_TGGAAT20NGA_W_4/meme_logo.png
- Supplemental_Data_1/ATF7_TGGGCG30NCGT_AI_3/
- Supplemental_Data_1/ATF7_TGGGCG30NCGT_AI_3/ATF7_TGGGCG30NCGT_AI_3_KMAP.pdf
- Supplemental_Data_1/ATF7_TGGGCG30NCGT_AI_3/ATF7_TGGGCG30NCGT_AI_3_MDS.pdf
- Supplemental_Data_1/ATF7_TGGGCG30NCGT_AI_3/ATF7_TGGGCG30NCGT_AI_3_PCA.pdf
- Supplemental_Data_1/ATF7_TGGGCG30NCGT_AI_3/ATF7_TGGGCG30NCGT_AI_3_tSNE.pdf
- Supplemental_Data_1/ATF7_TGGGCG30NCGT_AI_3/ATF7_TGGGCG30NCGT_AI_3_UMAP.pdf
- Supplemental_Data_1/ATF7_TGGGCG30NCGT_AI_3/kmap_logo.pdf
- Supplemental_Data_1/ATF7_TGGGCG30NCGT_AI_3/meme_logo.png
- Supplemental_Data_1/ATF7_TGGGCG30NCGT_AI_4/
- Supplemental_Data_1/ATF7_TGGGCG30NCGT_AI_4/ATF7_TGGGCG30NCGT_AI_4_KMAP.pdf
- Supplemental_Data_1/ATF7_TGGGCG30NCGT_AI_4/ATF7_TGGGCG30NCGT_AI_4_MDS.pdf
- Supplemental_Data_1/ATF7_TGGGCG30NCGT_AI_4/ATF7_TGGGCG30NCGT_AI_4_PCA.pdf
- Supplemental_Data_1/ATF7_TGGGCG30NCGT_AI_4/ATF7_TGGGCG30NCGT_AI_4_tSNE.pdf
- Supplemental_Data_1/ATF7_TGGGCG30NCGT_AI_4/ATF7_TGGGCG30NCGT_AI_4_UMAP.pdf
- Supplemental_Data_1/ATF7_TGGGCG30NCGT_AI_4/kmap_logo.pdf
- Supplemental_Data_1/ATF7_TGGGCG30NCGT_AI_4/meme_logo.png
- Supplemental_Data_1/ATF7_TGGGCG30NCGT_AI_5/
- Supplemental_Data_1/ATF7_TGGGCG30NCGT_AI_5/ATF7_TGGGCG30NCGT_AI_5_KMAP.pdf
- Supplemental_Data_1/ATF7_TGGGCG30NCGT_AI_5/ATF7_TGGGCG30NCGT_AI_5_MDS.pdf
- Supplemental_Data_1/ATF7_TGGGCG30NCGT_AI_5/ATF7_TGGGCG30NCGT_AI_5_PCA.pdf
- Supplemental_Data_1/ATF7_TGGGCG30NCGT_AI_5/ATF7_TGGGCG30NCGT_AI_5_tSNE.pdf
- Supplemental_Data_1/ATF7_TGGGCG30NCGT_AI_5/ATF7_TGGGCG30NCGT_AI_5_UMAP.pdf
- Supplemental_Data_1/ATF7_TGGGCG30NCGT_AI_5/kmap_logo.pdf
- Supplemental_Data_1/ATF7_TGGGCG30NCGT_AI_5/meme_logo.png
- Supplemental_Data_1/ATF7_TGGGCG30NCGT_AI_6/
- Supplemental_Data_1/ATF7_TGGGCG30NCGT_AI_6/ATF7_TGGGCG30NCGT_AI_6_KMAP.pdf
- Supplemental_Data_1/ATF7_TGGGCG30NCGT_AI_6/ATF7_TGGGCG30NCGT_AI_6_MDS.pdf
- Supplemental_Data_1/ATF7_TGGGCG30NCGT_AI_6/ATF7_TGGGCG30NCGT_AI_6_PCA.pdf
- Supplemental_Data_1/ATF7_TGGGCG30NCGT_AI_6/ATF7_TGGGCG30NCGT_AI_6_tSNE.pdf
- Supplemental_Data_1/ATF7_TGGGCG30NCGT_AI_6/ATF7_TGGGCG30NCGT_AI_6_UMAP.pdf
- Supplemental_Data_1/ATF7_TGGGCG30NCGT_AI_6/kmap_logo.pdf
- Supplemental_Data_1/ATF7_TGGGCG30NCGT_AI_6/meme_logo.png
- Supplemental_Data_1/Atoh1_TAGTCC20NCTT_Z_3/
- Supplemental_Data_1/Atoh1_TAGTCC20NCTT_Z_3/Atoh1_TAGTCC20NCTT_Z_3_KMAP.pdf
- Supplemental_Data_1/Atoh1_TAGTCC20NCTT_Z_3/Atoh1_TAGTCC20NCTT_Z_3_MDS.pdf
- Supplemental_Data_1/Atoh1_TAGTCC20NCTT_Z_3/Atoh1_TAGTCC20NCTT_Z_3_PCA.pdf
- Supplemental_Data_1/Atoh1_TAGTCC20NCTT_Z_3/Atoh1_TAGTCC20NCTT_Z_3_tSNE.pdf
- Supplemental_Data_1/Atoh1_TAGTCC20NCTT_Z_3/Atoh1_TAGTCC20NCTT_Z_3_UMAP.pdf
- Supplemental_Data_1/Atoh1_TAGTCC20NCTT_Z_3/kmap_logo.pdf
- Supplemental_Data_1/Atoh1_TAGTCC20NCTT_Z_3/meme_logo.png
- Supplemental_Data_1/Atoh1_TAGTCC20NCTT_Z_4/
- Supplemental_Data_1/Atoh1_TAGTCC20NCTT_Z_4/Atoh1_TAGTCC20NCTT_Z_4_KMAP.pdf
- Supplemental_Data_1/Atoh1_TAGTCC20NCTT_Z_4/Atoh1_TAGTCC20NCTT_Z_4_MDS.pdf
- Supplemental_Data_1/Atoh1_TAGTCC20NCTT_Z_4/Atoh1_TAGTCC20NCTT_Z_4_PCA.pdf
- Supplemental_Data_1/Atoh1_TAGTCC20NCTT_Z_4/Atoh1_TAGTCC20NCTT_Z_4_tSNE.pdf
- Supplemental_Data_1/Atoh1_TAGTCC20NCTT_Z_4/Atoh1_TAGTCC20NCTT_Z_4_UMAP.pdf
- Supplemental_Data_1/Atoh1_TAGTCC20NCTT_Z_4/kmap_logo.pdf
- Supplemental_Data_1/Atoh1_TAGTCC20NCTT_Z_4/meme_logo.png
- Supplemental_Data_1/Barhl1_TCAGTC20NCG_AC_3/
- Supplemental_Data_1/Barhl1_TCAGTC20NCG_AC_3/Barhl1_TCAGTC20NCG_AC_3_KMAP.pdf
- Supplemental_Data_1/Barhl1_TCAGTC20NCG_AC_3/Barhl1_TCAGTC20NCG_AC_3_MDS.pdf
- Supplemental_Data_1/Barhl1_TCAGTC20NCG_AC_3/Barhl1_TCAGTC20NCG_AC_3_PCA.pdf
- Supplemental_Data_1/Barhl1_TCAGTC20NCG_AC_3/Barhl1_TCAGTC20NCG_AC_3_tSNE.pdf
- Supplemental_Data_1/Barhl1_TCAGTC20NCG_AC_3/Barhl1_TCAGTC20NCG_AC_3_UMAP.pdf
- Supplemental_Data_1/Barhl1_TCAGTC20NCG_AC_3/kmap_logo.pdf
- Supplemental_Data_1/Barhl1_TCAGTC20NCG_AC_3/meme_logo.png
- Supplemental_Data_1/Barhl1_TCAGTC20NCG_AC_4/
- Supplemental_Data_1/Barhl1_TCAGTC20NCG_AC_4/Barhl1_TCAGTC20NCG_AC_4_KMAP.pdf
[truncated: 9,700 more entries]
